# Supplementary material for: Combinations of genes at the 16p11.2 and 22q11.2 CNVs contribute to neurobehavioral traits
Source: PLoS Genet. 2023 Jun 2;19(6):e1010780. doi: 10.1371/journal.pgen.1010780 (PMC10266672; doi:10.1371/journal.pgen.1010780)
Supplement: S1 Table — Four different model sets were created for SNP overlap (ASD and bipolar used the same PGC panel). For each pair of genes, the median of prediction qualities (R2) among tissues along with the number of tissues for which predictive models are available (which can be zero) are noted. These are compared to single-gene predictive model qualities and coding/noncoding genes are annotated. (XLSX) [file pgen.1010780.s008.xlsx]

## Sheet: PGC
Pair

## Sheet: BMI
Pair

## Sheet: IQ
Pair

## Sheet: SCZ
Pair
