# Supplementary material for: Combinations of genes at the 16p11.2 and 22q11.2 CNVs contribute to neurobehavioral traits
Source: PLoS Genet. 2023 Jun 2;19(6):e1010780. doi: 10.1371/journal.pgen.1010780 (PMC10266672; doi:10.1371/journal.pgen.1010780)
Supplement: S4 Table — Each region is annotated with genomic context (for example if it is dense with olfactory genes). Regions that were matched to each CNV but were not used for analysis due to MHC or study CNV overlap are labeled as such. (XLSX) [file pgen.1010780.s011.xlsx]

## Sheet: 16p11.2
Chromosome	Position (hg38)	Length (bases)	Context	Included?
1	633742-1534687	900945	ATAD cluster	Y
1	152698364-153853414	1155050	epidermal differentiation complex	Y
1	154924734-156140089	1215355	none	Y
2	218341911-219549147	1207236	none	Y
5	140072857-141218979	1146392	protocadherins	Y
6	25652201-26613109	960908	histone genes (near HLA)	N
6	29970801-31120446	1149645	HLA	N
6	31670167-32660729	990562	HLA	N
7	99325910-100519926	1194016	none	Y
8	143157914-144358512	1200598	none	Y
9	135907812-137070588	1162776	none	Y
11	123312-1012245	888933	none	Y
11	4137116-5352446	1215330	olfactory	Y
11	5402597-6619764	1217167	olfactory	Y
11	61654665-62841618	1186953	FADS cluster	Y
11	63911221-65089323	1178102	none	Y
11	65111287-66268129	1156842	none	Y
12	5948874-7158945	1200071	none	Y
12	51951667-53161000	1209333	keratins	Y
12	54948018-56129619	1181601	olfactory	Y
14	19664098-20782467	1118369	olfactory	Y
16	14381-885090	870709	hemoglobulin	Y
16	975761-1968975	993214	none	Y
16	29139661-30355361	1215700	16p CNVs	N
17	4267691-5470360	1202669	olfactory	Y
17	7402975-8381328	978353	none	Y
17	27874645-29010439	1135794	none	Y
17	35400878-36608971	1208093	Schlafen genes	Y
17	39904595-41118360	1213765	keratins	Y
17	41801947-43002959	1201012	none	Y
17	80801640-81961840	1160200	none	Y
19	71778-1274880	1203102	olfactory	Y
19	11721265-12919276	1198011	zinc fingers	Y
19	34426169-35637686	1211517	none	Y
19	38526954-39738028	1211074	galectins	Y
19	47860113-49045311	1185198	chorionic gonadotropin	Y
19	49050217-50053414	1003197	none	Y
19	50188186-51387960	1199774	kallikrein	Y
19	53761133-54670359	909226	leukocite receptor complex	Y
19	54652085-55653161	1001076	leukocite receptor complex	Y
19	57065334-58225469	1160135	zinc fingers	Y
20	62872250-64077010	1204760	none	Y

## Sheet: 22q11.2
Chromosome	Position (hg38)	Length (bases)	Context	Included?
1	187891-3068437	2880546	none	Y
1	146938744-151165948	4227204	1q21.1 CNV	Y
1	156934840-160936126	4001286	none	Y
2	215360440-219645631	4285191	none	Y
5	177022696-181261118	4238422	TRIM family	Y
6	26188765-29076524	2887759	histones (near MHC)	N
9	33383179-37478317	4095138	none	Y
11	837356-4787705	3950349	mucin genes	Y
11	54667298-57550274	2882976	olfactory	Y
11	57551656-60937083	3385427	none	Y
11	71428193-75572783	4144590	keratin	Y
11	122115354-126376893	4261539	none	Y
12	4562204-8407195	3844991	none	Y
12	8414780-12469694	4054914	olfactory	Y
12	45718046-49865802	4147756	none	Y
14	19244962-22334685	3089723	olfactory	Y
14	101045157-105315589	4270432	none	Y
16	25824710-30123506	4298796	16p CNVs	N
16	30537202-33462249	2925047	zinc fingers	Y
16	85676205-89922662	4246457	none	Y
17	14235673-18494945	4259272	none	Y
17	26981694-30542416	3560722	none	Y
17	32111562-36388423	4276861	none	Y
17	43006725-46923034	3916309	none	Y
17	46923075-50381237	3458162	none	Y
17	77722872-81930753	4207881	none	Y
19	17871973-21150438	3278465	none	Y
19	31465653-35744981	4279328	none	Y
20	59863563-64084359	4220796	none	Y
21	41141493-45101094	3959601	none	Y
