# Supplementary material for: Combinations of genes at the 16p11.2 and 22q11.2 CNVs contribute to neurobehavioral traits
Source: PLoS Genet. 2023 Jun 2;19(6):e1010780. doi: 10.1371/journal.pgen.1010780 (PMC10266672; doi:10.1371/journal.pgen.1010780)
Supplement: S7 Table — Genes are listed in order of MultiXcan/S-MultiXcan p-values and genes significant based on a permutation-based threshold are highlighted. (XLSX) [file pgen.1010780.s014.xlsx]

## Sheet: asd
gene_name	pvalue
CDC45_MED15	0.00031225
UFD1L_KRT18P5	0.000576316
UFD1L_TMEM191C	0.000839677
AC000068.9_TMEM191C	0.000852682
TBX1_DGCR6L	0.00193935
AC004471.10_AC000068.10	0.00214637
AC004471.10_THAP7	0.00228868
C22orf39_TMEM191C	0.00231857
DGCR8_SERPIND1	0.00281544
COMT_CCDC188	0.00282246
AC007326.9_AC006547.13	0.00291229
UFD1L_CCDC188	0.00321266
SLC25A1_CCDC188	0.00390423
AC000078.5_CRKL	0.00408006
RANBP1_XXbac-B444P24.10	0.00408992
SLC25A1_SCARF2	0.00419098
DGCR8_SCARF2	0.00425313
DGCR2_AC002472.11	0.00466392
AC004471.10_YDJC	0.0051863
AC008079.10_MRPL40	0.00565849
USP18_CLDN5	0.00567136
SLC25A1_C22orf39	0.00567196
TUBA8_TMEM191B	0.00574918
AC004471.10_AC000068.9	0.00586575
DGCR2_KB-1592A4.16	0.00590486
AC008079.10_DGCR9	0.00593625
AC004471.10_CRKL	0.00670707
C22orf29_ZDHHC8	0.00672176
ZDHHC8_DGCR6L	0.0069799
AC007326.9_AC000068.5	0.00732106
CCDC74BP1_TMEM191C	0.00736522
ZDHHC8_CCDC74BP1	0.00768081
DGCR2_KRT18P62	0.00817268
CLTCL1_MED15	0.00873254
AC000078.5_SDF2L1	0.00880198
USP18_SCARF2	0.00896651
DGCR2_CCDC188	0.0090249
AC004471.10_TRMT2A	0.00907036
DGCR6_AC004471.10	0.00928159
DGCR2_ABHD17AP4	0.00963276
CLTCL1_C22orf39	0.00978252
HIRA_CCDC188	0.00986922
LINC01311_AC000078.5	0.0101405
DGCR9_CLTCL1	0.0101428
DGCR9_AC004471.10	0.0104658
DGCR2_MED15	0.0104951
CLTCL1_HIRA	0.0105102
AC004471.10_KRT18P5	0.0105314
CLTCL1_SLC7A4	0.0109592
AC000078.5_ZDHHC8	0.0112539
TMEM191B_AC000068.10	0.0113557
CLTCL1_AC006547.13	0.0117555
AC004471.10_ARVCF	0.0122049
DGCR8_RANBP1	0.0123321
CLTCL1_TRMT2A	0.0125272
AC004471.9_CDC45	0.012544
DGCR9_ZNF74	0.0125454
CLTCL1_RTN4R	0.0126942
AC004471.10_LINC01311	0.0131386
ZDHHC8_KRT18P5	0.0134423
GGTLC3_DGCR6	0.0135437
HIRA_TMEM191C	0.0135689
AC004471.10_SEPT5	0.0147344
DGCR2_AC000068.9	0.0148776
AC004471.10_KLHL22	0.0148787
DGCR2_AC000078.5	0.0151031
DGCR6_KRT18P5	0.0154612
CDC45_CRKL	0.0154987
CLTCL1_GNB1L	0.0156303
DGCR14_GGT2	0.0157125
DGCR9_CDC45	0.0159524
AC006547.13_SLC7A4	0.0161426
DGCR2_TRMT2A	0.0163176
DGCR6_AC000068.10	0.0164577
ZNF74_AIFM3	0.0164625
AC004471.9_AC004471.10	0.0166214
TUBA8_DGCR9	0.0169458
DGCR6_USP41	0.0175332
AC004471.10_CCDC188	0.0176167
C22orf39_AC000068.10	0.0177489
GNB1L_LZTR1	0.0179137
AC004471.9_KB-1440D3.14	0.0180215
DGCR2_ZDHHC8	0.0185774
CLTCL1_XXbac-B135H6.18	0.0186434
SLC25A1_XXbac-B444P24.10	0.0187274
TMEM191B_AC000068.5	0.0190106
GSC2_SLC7A4	0.0193344
DGCR2_SCARF2	0.0194409
AC000078.5_CCDC188	0.0200876
DGCR2_UBE2L3	0.0202252
CCDC188_AIFM3	0.0207199
MRPL40_AC000068.5	0.0207373
AC004471.9_DGCR2	0.0211473
DGCR2_DGCR6L	0.0212932
CCDC188_XXbac-B444P24.14	0.021623
LINC01662_GGT2	0.021813
AC004471.9_DGCR6L	0.022003
USP18_AC004471.10	0.0220539
UFD1L_C22orf29	0.0221932
HIRA_AC006547.13	0.0222363
RANBP1_SLC7A4	0.022407
RIMBP3_DGCR2	0.0228587
TMEM191B_PRODH	0.0231664
UFD1L_CLDN5	0.0233064
DGCR2_CLDN5	0.0233322
DGCR14_LZTR1	0.0239488
DGCR2_C22orf39	0.0239733
AC008079.10_AC004471.10	0.0240746
DGCR14_SLC7A4	0.0243792
DGCR6L_AIFM3	0.0247291
DGCR6_AC004461.4	0.0255855
AC000078.5_RANBP1	0.0255875
AC007326.9_RANBP1	0.0256663
LINC01311_UFD1L	0.0258035
CLTCL1_TBX1	0.0261611
DGCR2_MRPL40	0.0265102
C22orf39_CCDC188	0.0266168
AC006547.13_KRT18P5	0.0270005
DGCR2_DGCR8	0.0274401
CLDN5_RANBP1	0.027713
AC004471.10_UFD1L	0.0281171
DGCR9_AC006547.13	0.0282193
DGCR2_CLTCL1	0.0284817
DGCR9_C22orf29	0.028938
DGCR2_KRT18P5	0.0290493
DGCR2_RTN4R	0.0291356
DGCR8_CCDC188	0.0291616
MRPL40_C22orf39	0.0294259
AC004471.10_GGT2	0.0294818
CCDC188_PI4KA	0.0294927
GGTLC3_XXbac-B562F10.11	0.029919
PRODH_KB-1592A4.16	0.0303024
AC000068.5_P2RX6	0.0306372
LINC01662_AC004471.10	0.0308695
CLTCL1_AC000068.10	0.0310436
DGCR9_SLC7A4	0.031068
SCARF2_SNAP29	0.0311314
AC007326.9_THAP7-AS1	0.0312185
CLDN5_SEPT5	0.0320355
AC007326.9_CRKL	0.0322331
DGCR9_AC000068.9	0.0325691
MRPL40_CCDC188	0.0329137
GGTLC3_RANBP1	0.0332168
DGCR2_AC006547.13	0.0337078
AC000068.5_TBX1	0.0337091
CLTCL1_SERPIND1	0.0337526
CDC45_CCDC188	0.0338365
RANBP1_CCDC188	0.0340123
AC000068.10_CLDN5	0.0340358
CLTCL1_LINC00896	0.0344626
DGCR6L_KB-1183D5.13	0.0344883
TRMT2A_AC002472.11	0.0350582
DGCR2_C22orf29	0.0353236
AC006547.13_AIFM3	0.0356395
DGCR6_AC004471.9	0.0356768
AC000068.10_DGCR6L	0.0362324
DGCR9_LINC00896	0.0367489
GGTLC3_UBE2L3	0.0372569
AC004471.10_AIFM3	0.0376522
ZDHHC8_LZTR1	0.0386718
DGCR6_KB-1183D5.13	0.0386949
DGCR2_TUBA3GP	0.0390032
CLTCL1_ARVCF	0.0390384
PRODH_ZDHHC8	0.039255
AC000089.3_SLC7A4	0.0392816
AC004471.10_LINC00896	0.0395162
AC004471.10_ZDHHC8	0.0399039
AC000068.5_DGCR6L	0.0406842
GGTLC3_LINC01311	0.0410777
AC004471.10_CLTCL1	0.0412175
MRPL40_CRKL	0.041513
DGCR2_XXbac-B444P24.14	0.0416371
KRT18P5_LINC01637	0.0418055
DGCR2_CRKL	0.0420213
AC000078.5_HIC2	0.0422556
AC004471.10_DGCR8	0.0423252
AC008079.10_PRODH	0.0428226
C22orf39_UBE2L3	0.0430354
CDC45_SLC7A4	0.0430892
AC000068.9_ZDHHC8	0.0433938
AC000068.9_COMT	0.0434408
LINC01311_XXbac-B444P24.10	0.0434441
SEPT5_COMT	0.0434689
DGCR2_TXNRD2	0.0435029
LINC01637_THAP7	0.0435416
SEPT5_CCDC188	0.043726
GNB1L_E2F6P2	0.0437532
SLC25A1_TXNRD2	0.044086
AC004471.10_C22orf39	0.044142
AC000078.5_DGCR6L	0.0442275
DGCR2_ZNF74	0.0449624
KRT18P5_UBE2L3	0.0450672
AC004471.10_AC000089.3	0.0455545
TXNRD2_CCDC74BP1	0.0456473
AC004471.10_AC000078.5	0.0456994
AC000089.3_AC006547.13	0.0457559
CDC45_TRMT2A	0.045842
CCDC188_ZNF74	0.0460862
DGCR6_DGCR9	0.0461129
DGCR2_THAP7	0.0461463
ZNF74_ABHD17AP4	0.0464108
DGCR6_AC000078.5	0.0467908
AC008079.10_LINC00896	0.0468073
CLDN5_TMEM191C	0.0473513
C22orf39_AC000068.9	0.0475694
AC004471.9_CCDC188	0.0477939
LINC00896_YDJC	0.0478773
SCARF2_UBE2L3	0.0481989
USP18_DGCR2	0.0484169
CLTCL1_CCDC188	0.0486668
RANBP1_LRRC74B	0.0486992
SEPT5_AC006547.13	0.0492978
SERPIND1_LRRC74B	0.0493492
TRMT2A_CRKL	0.0493603
HIRA_CCDC74BP1	0.0494833
CLTCL1_AC000068.9	0.0495815
GGTLC3_DGCR14	0.0497789
MRPL40_COMT	0.0498231
LRRC74B_KB-1440D3.14	0.0503199
CLTCL1_LZTR1	0.0504634
CLTCL1_AC002472.11	0.0505033
MED15_E2F6P2	0.0506695
C22orf39_SCARF2	0.0508725
TBX1_CCDC188	0.0511236
AC004471.10_MED15	0.0511507
USP18_AC004471.9	0.0512166
AC004471.10_ZNF74	0.0514188
GGTLC3_DGCR9	0.0514697
UFD1L_GGT2	0.051715
AC000078.5_TRMT2A	0.0523916
AC004471.10_SCARF2	0.052522
PRODH_YDJC	0.0525775
AC000068.5_LINC01637	0.0525904
DGCR2_SLC25A1	0.0526661
CDC45_RANBP1	0.053095
SEPT5_KRT18P5	0.0532687
C22orf39_HIC2	0.0534969
UBE2L3_CCDC116	0.0535493
HIRA_RTN4R	0.0536326
AC007326.9_CLTCL1	0.0538253
AC004471.10_XXbac-B562F10.11	0.0539839
THAP7_AC002472.11	0.054261
TXNRD2_AC002472.11	0.0545544
TMEM191B_C22orf29	0.0546307
AC004471.10_PI4KA	0.0548032
C22orf39_CCDC74BP1	0.0548454
DGCR2_SEPT5	0.0550932
DGCR14_GSC2	0.0552235
TXNRD2_ZDHHC8	0.0554973
RIMBP3_DGCR9	0.0555485
PRODH_DGCR2	0.0560882
TRMT2A_ZDHHC8	0.05614
TMEM191B_SERPIND1	0.0567055
ZDHHC8_XXbac-B562F10.11	0.0568944
AC000078.5_SLC7A4	0.0569129
CDC45_AC002472.11	0.0569803
DGCR6_LINC01637	0.05705
DGCR2_LINC00895	0.0571115
AC004471.9_DGCR8	0.0572179
SCARF2_SDF2L1	0.0573927
DGCR8_LINC00896	0.0575932
AC000078.5_COMT	0.0578735
CLTCL1_KRT18P5	0.0580945
AC004471.9_HIC2	0.0583292
DGCR9_AC000089.3	0.0584842
RANBP1_TRMT2A	0.0586355
GGTLC3_AC000068.5	0.0587491
DGCR2_HIRA	0.0589758
MRPL40_AIFM3	0.0592087
AC004471.10_RANBP1	0.0592629
AC006547.13_LINC00896	0.0592632
PRODH_CLTCL1	0.0597166
ZDHHC8_CCDC116	0.0599429
MRPL40_ZDHHC8	0.060605
RTN4R_USP41	0.0606981
AC000068.5_SLC9A3P2	0.0607026
TRMT2A_MED15	0.0609945
USP18_GGT2	0.0610502
DGCR6_DGCR2	0.0614342
DGCR14_CCDC188	0.0615219
UFD1L_CRKL	0.0617551
GNB1L_AC002472.11	0.0618928
DGCR2_COMT	0.0619245
AC008079.9_GNB1L	0.0620723
LINC01311_CCDC74BP1	0.0621368
CLTCL1_LRRC74B	0.0623684
GGTLC3_TRMT2A	0.0626812
AC000068.5_KRT18P5	0.0629688
TMEM191B_XXbac-B444P24.10	0.0629876
LINC01311_CLTCL1	0.0630892
DGCR6_GSC2	0.0636502
LINC01662_GNB1L	0.0639896
CLTCL1_TXNRD2	0.0643277
ZDHHC8_XXbac-B444P24.14	0.0644912
DGCR9_XXbac-B135H6.18	0.0647377
AC007326.9_CDC45	0.0649691
DGCR9_KLHL22	0.0657126
LINC01311_PPIL2	0.0657151
ZDHHC8_THAP7	0.0659993
TMEM191B_AC000078.5	0.0665701
COMT_ZDHHC8	0.0667791
CLTCL1_CLDN5	0.0671213
SCARF2_KLHL22	0.0681093
XXbac-B444P24.14_ABHD17AP4	0.0685091
AC006547.13_CCDC74BP1	0.0687834
TRMT2A_XXbac-B135H6.18	0.0689203
C22orf29_DGCR8	0.0690425
KRT18P62_ZDHHC8	0.0691581
AC004471.10_COMT	0.0693493
AC004471.10_LZTR1	0.0699503
DGCR6_TXNRD2	0.0701424
AC000068.5_SEPT5	0.0702257
DGCR2_SDF2L1	0.0704614
LINC01311_C22orf29	0.0705304
TUBA8_AC004471.10	0.0705976
DGCR2_P2RX6	0.0706428
GNB1L_AC007731.1	0.0711244
GGTLC3_C22orf39	0.0711414
DGCR2_DGCR14	0.0714
C22orf29_HIC2	0.0715963
AC008079.9_AC004471.9	0.0716329
GSC2_SEPT5	0.0716743
AC000078.5_PPIL2	0.0716879
DGCR14_CDC45	0.0717261
SEPT5_TMEM191C	0.0718384
AC007326.9_TUBA3GP	0.0723016
AC004471.10_SLC25A1	0.0723606
AC007326.9_AC002472.11	0.0723865
CCDC188_CCDC116	0.0724452
CLTCL1_COMT	0.073048
SLC25A1_CLTCL1	0.073206
DGCR2_XXbac-B135H6.18	0.0732516
DGCR2_HIC2	0.073834
LINC01311_YDJC	0.0739248
LINC00896_THAP7	0.0746351
KLHL22_SNAP29	0.0748172
AC006547.13_SCARF2	0.0748457
DGCR6_AC000068.9	0.0752125
AC004471.10_RTN4R	0.0754302
C22orf29_P2RX6	0.0755833
C22orf39_SDF2L1	0.0756758
TBX1_RTN4R	0.0758894
RTN4R_SDF2L1	0.0759877
DGCR2_AC000068.10	0.0760977
DGCR8_HIC2	0.0762305
DGCR9_PI4KA	0.0766487
TUBA8_GNB1L	0.0772454
AC008079.10_UFD1L	0.0772512
SERPIND1_AC002472.11	0.0773463
AC004471.10_HIRA	0.0774485
SLC25A1_SNAP29	0.0777859
DGCR2_KB-1183D5.13	0.0778092
C22orf29_TRMT2A	0.077842
KLHL22_MED15	0.077857
TUBA8_SCARF2	0.0780336
AC002472.11_LRRC74B	0.0781383
CCDC188_THAP7	0.0782346
SEPT5_MED15	0.0783146
AC000068.10_LRRC74B	0.0788025
CDC45_XXbac-B444P24.14	0.0795554
GGTLC3_AC007326.9	0.0799477
C22orf29_SNAP29	0.0800108
CCDC188_HIC2	0.0801602
DGCR14_AC007731.1	0.0807024
MRPL40_LZTR1	0.0807716
GNB1L_RIMBP3C	0.0808111
SLC25A1_AC000068.9	0.0808355
KRT18P5_PI4KA	0.0809336
XXbac-B444P24.14_HIC2	0.0810548
TMEM191B_CLDN5	0.0811397
AC000068.5_LINC01651	0.0812431
LINC01637_AIFM3	0.0813909
DGCR14_LINC01637	0.0817034
DGCR9_LINC01311	0.0826735
USP18_DGCR9	0.0828
CLDN5_C22orf29	0.0831207
DGCR8_XXbac-B444P24.14	0.0836085
DGCR2_TANGO2	0.0838074
AC006547.13_XXbac-B135H6.18	0.0838405
AC000078.5_SLC9A3P2	0.083902
SEPT5_GGT2	0.0842053
DGCR2_LINC01637	0.0842509
MRPL40_GGT2	0.0850401
HIRA_MRPL40	0.0854301
DGCR2_UFD1L	0.0855495
ZDHHC8_PPIL2	0.0861914
AC008079.10_XXbac-B135H6.18	0.0863537
AC007326.9_SERPIND1	0.0866073
MRPL40_CCDC74BP1	0.0866953
AC000078.5_AC002472.11	0.0871238
CLTCL1_XXbac-B562F10.11	0.0872437
CLTCL1_XXbac-B444P24.10	0.0874903
TANGO2_HIC2	0.088107
DGCR2_PI4KA	0.0886245
SCARF2_GGT2	0.0886666
TMEM191B_LRRC74B	0.0886956
DGCR2_ARVCF	0.0893403
AC008079.10_AC000078.5	0.0894268
COMT_TRMT2A	0.0894499
CDC45_C22orf29	0.0896428
DGCR9_USP41	0.09005
AC004471.9_GNB1L	0.0904832
CDC45_AC006547.13	0.091044
DGCR2_SLC7A4	0.0913941
CLTCL1_ZDHHC8	0.0914207
LINC00896_UBE2L3	0.0915118
CLTCL1_CDC45	0.0915185
HIRA_C22orf39	0.0916771
GSC2_AC000078.5	0.0919495
HIRA_AC000068.9	0.091976
DGCR6_AC007731.1	0.0926114
DGCR9_UFD1L	0.0930218
GNB1L_KB-1592A4.16	0.0932026
AC000068.10_MED15	0.0932535
TMEM191B_GNB1L	0.0937571
C22orf39_THAP7	0.0941475
AC000068.10_TBX1	0.0947862
SLC25A1_TRMT2A	0.0949244
SEPT5_THAP7	0.0949598
C22orf29_TANGO2	0.095073
TMEM191B_ARVCF	0.0951325
RTN4R_PI4KA	0.0951682
DGCR8_BCRP6	0.0952058
DGCR8_POM121L8P	0.0954477
TMEM191B_SLC25A1	0.0956315
AC007326.9_AC004471.9	0.0961505
AC004471.10_PPIL2	0.096525
MED15_P2RX6	0.0965668
CLTCL1_KLHL22	0.0971228
PRODH_USP41	0.0972084
DGCR2_GGT2	0.0976477
TMEM191B_SCARF2	0.0976645
DGCR14_C22orf29	0.0978728
AC008079.10_DGCR2	0.0979554
TBX1_KLHL22	0.0981286
AC007326.9_YDJC	0.0983909
COMT_BCRP6	0.0991219
AC000068.9_TANGO2	0.0993983
LINC01662_AC000068.5	0.0999515
SCARF2_XXbac-B135H6.18	0.100032
CLTCL1_THAP7	0.100533
RIMBP3_USP41	0.100945
DGCR14_CLTCL1	0.101033
LINC00896_AIFM3	0.101115
DGCR6_AC006547.13	0.101309
AC000068.10_P2RX6	0.101458
ZDHHC8_AC007731.1	0.101459
MRPL40_LRRC74B	0.101547
CCDC188_SCARF2	0.101596
TMEM191B_ZNF74	0.101889
DGCR14_ZNF74	0.102149
DGCR9_ARVCF	0.102319
DGCR9_TXNRD2	0.102349
DGCR2_SERPIND1	0.102407
TMEM191B_TRMT2A	0.102482
TXNRD2_CCDC188	0.102509
AC004471.10_TXNRD2	0.102549
TXNRD2_GGT2	0.102686
LINC01311_MED15	0.103124
DGCR14_POM121L8P	0.103194
DGCR9_SLC25A1	0.103287
TANGO2_CCDC188	0.103664
XXbac-B562F10.11_AIFM3	0.104172
AC004471.10_SDF2L1	0.104517
LINC01311_ZDHHC8	0.105395
GGT2_LINC01651	0.105412
DGCR14_LINC01311	0.10596
DGCR9_MRPL40	0.106058
CDC45_UBE2L3	0.106474
AC000068.5_AC006547.13	0.106495
RIMBP3_DGCR6	0.106593
TANGO2_KRT18P5	0.106663
TXNRD2_KB-1592A4.16	0.106707
SCARF2_AIFM3	0.106897
TMEM191B_CLTCL1	0.106981
AC000068.5_ZDHHC8	0.107412
AC000068.5_IGLL4P	0.107451
AC000068.5_AC007050.17	0.107455
DGCR2_CDC45	0.107506
C22orf39_DGCR8	0.107646
RIMBP3_LZTR1	0.1077
C22orf39_LINC00896	0.107945
RIMBP3C_KB-1440D3.14	0.107946
AC000068.9_LZTR1	0.107962
TRMT2A_XXbac-B562F10.11	0.108072
DGCR2_E2F6P2	0.108148
XXbac-B444P24.14_AIFM3	0.108467
XXbac-B562F10.11_HIC2	0.108766
SLC7A4_LINC01651	0.108906
CCDC74BP1_AIFM3	0.109067
GGTLC3_LINC00896	0.109072
AC000068.5_LINC00895	0.109121
COMT_LINC00896	0.109521
CLTCL1_DGCR6L	0.109684
ZDHHC8_ZNF74	0.109799
AC000078.5_LINC01637	0.110043
CLTCL1_HIC2	0.110187
GGTLC3_AIFM3	0.111209
CDC45_TXNRD2	0.111304
LINC01662_PRODH	0.111463
C22orf39_AC006547.13	0.111553
SDF2L1_PPIL2	0.111675
TANGO2_ZNF74	0.11172
AC000068.5_E2F6P2	0.111871
AC000068.5_KB-1183D5.13	0.1119
DGCR14_HIRA	0.11197
AC007326.9_SLC9A3P2	0.11216
TUBA8_LINC01311	0.112197
TUBA8_LRRC74B	0.112315
DGCR9_XXbac-B562F10.11	0.112525
TUBA8_DGCR2	0.112536
C22orf29_CCDC188	0.112712
AC007326.9_THAP7	0.112906
DGCR14_GNB1L	0.113745
TUBA8_MED15	0.114217
AC000068.9_TXNRD2	0.11471
AIFM3_SLC7A4	0.115023
DGCR2_RANBP1	0.1151
DGCR9_SCARF2	0.115329
RANBP1_KRT18P5	0.11534
SEPT5_GNB1L	0.116167
AC000068.5_CCDC188	0.1163
USP18_AC007326.9	0.116379
C22orf29_SLC7A4	0.116474
TUBA8_TMEM191C	0.117107
AC000078.5_AIFM3	0.11724
LRRC74B_BCRP6	0.117553
CDC45_TANGO2	0.118245
CDC45_DGCR6L	0.118274
AC004471.10_DGCR14	0.118334
DGCR9_CCDC74BP1	0.118483
CLTCL1_GGT2	0.118775
DGCR2_AC000068.5	0.119149
DGCR6_C22orf29	0.119179
TUBA8_BCRP6	0.119287
AC000068.5_POM121L8P	0.119679
DGCR8_CCDC74BP1	0.119855
AC000068.5_RIMBP3B	0.120024
DGCR6_RTN4R	0.120148
TBX1_ARVCF	0.120463
TBX1_ZDHHC8	0.120643
RIMBP3_P2RX6	0.120655
DGCR6_CCDC188	0.121214
DGCR14_KRT18P62	0.121603
DGCR2_LRRC74B	0.121707
TXNRD2_MED15	0.12202
TMEM191B_UBE2L3	0.122122
TUBA8_AC004471.9	0.122142
AC000068.10_ZNF74	0.122274
GSC2_AC000068.5	0.122757
DGCR2_LZTR1	0.122935
USP41_SLC7A4	0.123086
AC000068.10_LINC00896	0.123568
DGCR9_DGCR14	0.123682
CCDC188_MED15	0.123715
DGCR14_KB-1440D3.14	0.124224
DGCR14_TRMT2A	0.124424
MRPL40_IGLL4P	0.124631
TXNRD2_HIC2	0.124737
AC007326.9_CCDC188	0.125424
DGCR6_UFD1L	0.125518
CCDC188_LINC01637	0.125603
GNB1L_SERPIND1	0.125603
DGCR6_SLC9A3P2	0.125952
CCDC188_RTN4R	0.126071
SCARF2_YDJC	0.126216
SCARF2_CRKL	0.12641
AC008079.10_TRMT2A	0.126618
DGCR6L_SCARF2	0.126748
AC000068.5_AC002472.11	0.126778
DGCR14_TMEM191C	0.126945
MRPL40_KB-1183D5.13	0.126995
KLHL22_CCDC74BP1	0.127408
LINC01311_AC000068.5	0.12778
AC004471.10_SNAP29	0.128029
HIRA_C22orf29	0.128061
USP18_TMEM191B	0.128259
CLTCL1_UBE2L3	0.128774
MRPL40_CDC45	0.128814
AC000068.5_E2F6P3	0.129034
MED15_TUBA3GP	0.129122
YDJC_SDF2L1	0.12938
DGCR14_DGCR6L	0.129589
C22orf29_GNB1L	0.129755
DGCR14_C22orf39	0.129778
AC004471.9_XXbac-B135H6.18	0.12993
CLTCL1_PI4KA	0.129974
C22orf29_PI4KA	0.130236
AC007326.9_XXbac-B444P24.14	0.130331
BCRP6_UBE2L3	0.131024
COMT_CCDC74BP1	0.131069
DGCR9_DGCR6L	0.131192
ARVCF_ABHD17AP4	0.131418
ZDHHC8_BCRP6	0.131685
RIMBP3_XXbac-B444P24.14	0.13176
DGCR9_SNAP29	0.131893
AC008079.10_AC000089.3	0.132192
COMT_LRRC74B	0.132216
AC004471.10_MRPL40	0.132259
ZDHHC8_SLC7A4	0.132569
ARVCF_XXbac-B444P24.10	0.132786
AC007326.9_XXbac-B562F10.11	0.132791
DGCR9_CRKL	0.133585
AC000068.9_AC006547.13	0.133873
SLC25A1_ZDHHC8	0.133915
AC000068.5_XXbac-B444P24.14	0.133932
PRODH_XXbac-B444P24.10	0.133985
AC000068.9_XXbac-B135H6.18	0.134241
GNB1L_RIMBP3B	0.134391
AC000068.10_ZDHHC8	0.134427
DGCR9_C22orf39	0.134512
DGCR2_AC004471.10	0.135093
TRMT2A_CCDC188	0.135615
LINC01311_AC006547.13	0.135725
AIFM3_GGT2	0.136045
AC004471.10_GNB1L	0.136136
SLC25A1_CDC45	0.136325
TUBA8_KB-1440D3.14	0.136404
DGCR14_TXNRD2	0.136587
AC004471.9_TXNRD2	0.136728
SLC25A1_TMEM191C	0.136839
DGCR2_GNB1L	0.137394
TUBA8_C22orf39	0.137413
MRPL40_XXbac-B444P24.8	0.137455
P2RX6_BCRP6	0.137546
C22orf29_COMT	0.137596
RANBP1_ZDHHC8	0.137804
USP18_TMEM191C	0.138248
MRPL40_AC002472.11	0.138602
AC008079.10_THAP7	0.138656
AC007326.9_SCARF2	0.138825
GNB1L_KB-1183D5.13	0.139125
PI4KA_LINC01637	0.139517
GGTLC3_PI4KA	0.139631
GGTLC3_SLC7A4	0.139758
PRODH_GNB1L	0.139957
DGCR2_SNAP29	0.140051
PRODH_COMT	0.140697
DGCR2_AIFM3	0.141015
C22orf29_XXbac-B444P24.14	0.141075
TMEM191B_DGCR9	0.141131
AC007326.9_KB-1440D3.14	0.141418
DGCR9_HIRA	0.141475
CLTCL1_PPIL2	0.14156
ZDHHC8_TMEM191C	0.142396
KRT18P62_CLTCL1	0.142844
UFD1L_TRMT2A	0.143005
CLTCL1_TANGO2	0.143094
AC004471.10_HIC2	0.143415
KLHL22_HIC2	0.143573
GGTLC3_SNAP29	0.143723
AC004471.9_AC000068.10	0.143801
CCDC188_PPIL2	0.144169
LINC01637_LRRC74B	0.144195
AC000068.5_C22orf29	0.144197
CLDN5_ZDHHC8	0.144302
GNB1L_CCDC116	0.14459
ZDHHC8_XXbac-B135H6.18	0.144956
KRT18P62_ARVCF	0.144967
ZNF74_LINC01637	0.145057
PRODH_SCARF2	0.145712
DGCR6_YDJC	0.145864
ZDHHC8_CRKL	0.146038
AC004471.10_ABHD17AP4	0.146454
AC004471.10_TBX1	0.14664
AC000068.5_BCRP5	0.146653
AC004471.10_TANGO2	0.146722
LRRC74B_PPIL2	0.146767
MRPL40_SCARF2	0.147172
RANBP1_HIC2	0.14741
RIMBP3_SLC9A3P2	0.147483
GNB1L_RTN4R	0.147494
C22orf39_XXbac-B135H6.18	0.147652
USP41_KB-1440D3.14	0.1478
TMEM191B_DGCR2	0.148068
AC000089.3_LZTR1	0.148305
PRODH_LINC00896	0.148407
HIRA_ZDHHC8	0.148502
RIMBP3_AC004471.9	0.148602
COMT_THAP7	0.1491
C22orf39_ARVCF	0.149136
PRODH_SERPIND1	0.149193
USP18_DGCR6	0.149361
TUBA8_COMT	0.149487
AIFM3_AC002472.11	0.149565
DGCR2_GSC2	0.149773
ARVCF_CRKL	0.150623
DGCR6_XXbac-B444P24.8	0.150692
TBX1_C22orf29	0.150711
DGCR14_CRKL	0.150879
GNB1L_HIC2	0.150949
DGCR9_SDF2L1	0.151467
AC000068.10_POM121L7P	0.151647
TRMT2A_DGCR6L	0.152139
C22orf39_GNB1L	0.152574
CLTCL1_AIFM3	0.152728
COMT_TANGO2	0.152795
DGCR9_THAP7	0.152809
XXbac-B444P24.14_KB-1592A4.15	0.152921
DGCR2_PPIL2	0.152958
DGCR9_XXbac-B444P24.14	0.15343
GGTLC3_THAP7	0.153817
TUBA8_XXbac-B135H6.18	0.153818
DGCR6_KLHL22	0.154337
CLTCL1_SCARF2	0.154377
LRRC74B_E2F6P3	0.154629
DGCR6L_BCRP6	0.154945
AC000078.5_YDJC	0.155471
TMEM191B_DGCR14	0.156221
AC000078.5_MED15	0.15669
TUBA8_USP41	0.156974
COMT_SCARF2	0.157078
DGCR9_LZTR1	0.157303
DGCR2_YDJC	0.157441
GNB1L_TANGO2	0.157734
AC008079.9_SLC7A4	0.157806
XXbac-B444P24.14_LRRC74B	0.157923
DGCR9_CLDN5	0.157974
AC007326.9_SEPT5	0.158059
GGTLC3_KB-1592A4.15	0.158235
LINC00896_SLC7A4	0.158337
DGCR2_LINC00896	0.158348
MED15_RIMBP3B	0.158389
CDC45_AC000078.5	0.158695
DGCR6_SDF2L1	0.158728
GGTLC3_P2RX6	0.159374
GNB1L_XXbac-B444P24.8	0.159568
UFD1L_UBE2L3	0.159979
AC004461.4_AC000078.5	0.160068
CLDN5_AC000078.5	0.160294
KRT18P5_GGT2	0.160631
SLC7A4_KB-1183D5.13	0.160788
ZDHHC8_MED15	0.160845
ZDHHC8_GGT2	0.1609
TMEM191B_AC007326.9	0.160935
RIMBP3_XXbac-B444P24.8	0.161693
GGTLC3_COMT	0.16273
C22orf29_AC006547.13	0.163011
SEPT5_LINC00896	0.163172
AC007326.9_LINC00896	0.163348
XXbac-B444P24.8_ABHD17AP4	0.163467
DGCR14_CLDN5	0.163578
AC008079.9_AC000068.5	0.163775
AC007326.9_TXNRD2	0.163779
LINC00896_KB-1592A4.15	0.163822
PI4KA_SDF2L1	0.164256
CRKL_BCRP6	0.164399
UFD1L_SLC7A4	0.164568
XXbac-B562F10.11_CCDC74BP1	0.16478
DGCR2_XXbac-B444P24.8	0.164881
P2RX6_POM121L8P	0.16517
RTN4R_CCDC74BP1	0.165175
TXNRD2_RANBP1	0.16537
GNB1L_SLC9A3P2	0.166202
DGCR9_XXbac-B444P24.10	0.166301
HIRA_MED15	0.166993
MRPL40_XXbac-B562F10.11	0.167193
ZNF74_LZTR1	0.167349
DGCR2_AC000089.3	0.167376
DGCR6_DGCR8	0.167424
DGCR6_C22orf39	0.167528
TMEM191C_UBE2L3	0.167618
CDC45_CCDC74BP1	0.167719
MRPL40_DGCR8	0.168015
C22orf39_RANBP1	0.168073
DGCR6_XXbac-B562F10.11	0.16896
AC008079.10_AC006547.13	0.169274
XXbac-B444P24.8_AIFM3	0.169467
TXNRD2_TANGO2	0.169473
CCDC188_XXbac-B135H6.18	0.169778
DGCR6_SLC25A1	0.170192
AC000078.5_TUBA3GP	0.171713
CDC45_THAP7	0.171825
DGCR2_LINC01311	0.171956
AC007326.9_SLC7A4	0.172019
PRODH_HIRA	0.172408
TXNRD2_P2RX6	0.172918
HIRA_TRMT2A	0.17293
USP18_SNAP29	0.173188
CDC45_LINC01637	0.173212
DGCR2_CCDC116	0.173575
SLC7A4_E2F6P3	0.173861
GGTLC3_CCDC188	0.173954
AC000078.5_P2RX6	0.174888
DGCR9_TANGO2	0.175299
AC004471.9_SCARF2	0.175325
P2RX6_UBE2L3	0.175544
TANGO2_SERPIND1	0.175788
AC000068.10_THAP7	0.175805
AC000068.10_DGCR8	0.175898
ZDHHC8_RIMBP3C	0.176131
DGCR14_CCDC116	0.176335
AC007326.9_C22orf29	0.176539
KLHL22_LINC01637	0.176551
ZNF74_BCRP6	0.176583
AC007326.9_KB-1592A4.15	0.176586
TANGO2_LINC01637	0.176597
CDC45_KB-1592A4.15	0.176613
AC000068.5_AC007731.1	0.176866
RTN4R_THAP7	0.177102
MRPL40_YDJC	0.177296
UFD1L_SCARF2	0.177933
LINC00896_CRKL	0.17796
P2RX6_KB-1592A4.15	0.178225
DGCR9_AC000068.10	0.178341
XXbac-B135H6.18_SLC7A4	0.178512
AIFM3_BCRP6	0.179022
TXNRD2_KLHL22	0.179554
CLTCL1_DGCR8	0.179679
DGCR9_AC000068.5	0.18045
SCARF2_KRT18P5	0.180791
GNB1L_TMEM191C	0.181009
TRMT2A_UBE2L3	0.181231
CDC45_TMEM191C	0.182218
TUBA8_UBE2L3	0.182391
CCDC188_UBE2L3	0.182567
LINC01637_HIC2	0.18257
C22orf29_CRKL	0.182634
MRPL40_LINC01637	0.182778
DGCR9_UBE2L3	0.183042
CCDC188_SDF2L1	0.183302
TMEM191B_CCDC116	0.183386
ABHD17AP4_PPIL2	0.183629
PRODH_SEPT5	0.183765
LINC01311_CRKL	0.183926
SCARF2_P2RX6	0.184548
TXNRD2_BCRP6	0.184828
AC000068.5_ABHD17AP4	0.185193
TBX1_XXbac-B562F10.11	0.186072
DGCR2_TMEM191C	0.186278
TXNRD2_KRT18P5	0.186342
GSC2_DGCR8	0.187016
USP18_AC000068.5	0.18716
AC008079.10_AC007326.9	0.187584
CCDC188_CRKL	0.188058
DGCR6_HIRA	0.188221
USP18_AIFM3	0.188481
PRODH_DGCR9	0.188514
LINC01311_RTN4R	0.188543
DGCR6_ZDHHC8	0.188571
DGCR6_UBE2L3	0.18894
C22orf29_LINC00896	0.189094
AC008079.10_CLTCL1	0.189161
DGCR14_AC000068.5	0.189332
AC006547.13_MED15	0.1894
DGCR2_RIMBP3C	0.189975
TRMT2A_SDF2L1	0.190279
AC000089.3_LINC00896	0.190911
AC008079.9_RTN4R	0.192458
XXbac-B444P24.10_GGT2	0.192597
DGCR6L_THAP7	0.192972
DGCR2_XXbac-B444P24.10	0.193135
THAP7-AS1_KB-1592A4.15	0.193596
DGCR6_LINC00895	0.193821
LINC01311_KLHL22	0.194764
AC008079.10_AC004471.9	0.194877
AC008079.10_SLC25A1	0.195279
DGCR2_THAP7-AS1	0.195607
C22orf39_TANGO2	0.195668
GSC2_BCRP6	0.195824
PRODH_C22orf39	0.195828
DGCR6_TRMT2A	0.196305
LINC00896_XXbac-B444P24.14	0.196529
SEPT5_C22orf29	0.196562
CLDN5_CCDC74BP1	0.197088
DGCR14_SCARF2	0.197434
AC008079.9_CLDN5	0.197708
AC000068.5_USP41	0.197852
SEPT5_KLHL22	0.197908
GNB1L_SCARF2	0.198022
DGCR6_RANBP1	0.198348
XXbac-B135H6.18_GGT2	0.198746
DGCR14_TBX1	0.198756
DGCR6_KB-1440D3.14	0.199118
AC004471.10_CDC45	0.199208
AC000068.9_DGCR8	0.199469
AC006547.13_KLHL22	0.199662
RIMBP3_AC004471.10	0.199663
GGTLC3_UFD1L	0.20076
USP18_SEPT5	0.200935
TMEM191B_HIC2	0.200972
CCDC188_KB-1440D3.14	0.200984
UFD1L_GNB1L	0.201214
PRODH_PPIL2	0.201447
AC007326.9_XXbac-B444P24.10	0.201666
TMEM191B_MRPL40	0.201717
USP18_TXNRD2	0.202324
AC000068.10_UFD1L	0.202381
GGTLC3_PRODH	0.202758
CLTCL1_YDJC	0.203627
C22orf39_RTN4R	0.203943
DGCR6_CRKL	0.203979
BCRP6_TMEM191C	0.204108
DGCR9_TRMT2A	0.204204
AC000068.10_AC006547.13	0.204272
C22orf29_KRT18P5	0.204611
AC000068.5_TUBA3GP	0.204617
ZDHHC8_RTN4R	0.204685
COMT_TMEM191C	0.204709
TXNRD2_RTN4R	0.204735
PRODH_AC004471.9	0.204899
AC006547.13_XXbac-B444P24.8	0.204935
UFD1L_ZDHHC8	0.204976
RIMBP3_PRODH	0.205136
XXbac-B562F10.11_P2RX6	0.205156
AC004471.9_SEPT5	0.205245
PRODH_CRKL	0.205726
RIMBP3_AC007326.9	0.205883
DGCR9_KRT18P5	0.206088
TMEM191B_RTN4R	0.206768
AC004471.9_HIRA	0.207071
TANGO2_RIMBP3C	0.207187
TXNRD2_E2F6P2	0.207563
SLC7A4_RIMBP3C	0.207704
DGCR14_XXbac-B562F10.11	0.20774
DGCR6_CDC45	0.208018
AC000078.5_XXbac-B562F10.11	0.208191
C22orf39_AC000078.5	0.208317
COMT_ARVCF	0.208591
TANGO2_UBE2L3	0.208884
C22orf39_GGT2	0.209232
XXbac-B444P24.10_CRKL	0.209986
MRPL40_C22orf29	0.210367
DGCR6_MRPL40	0.210492
AC000068.9_P2RX6	0.211035
AC004471.9_DGCR14	0.211205
THAP7_LRRC74B	0.211276
TXNRD2_CCDC116	0.211306
AC000068.9_CLDN5	0.211505
AC000068.5_XXbac-B135H6.18	0.212261
CLTCL1_USP41	0.212349
UFD1L_SEPT5	0.213189
XXbac-B444P24.10_MED15	0.213192
CLDN5_TXNRD2	0.213487
DGCR9_AC000078.5	0.213514
GSC2_AC000068.9	0.2139
GSC2_KLHL22	0.2139
AC007326.9_SDF2L1	0.213902
THAP7-AS1_P2RX6	0.213948
CLDN5_CCDC188	0.214005
LINC01311_SLC25A1	0.214512
DGCR2_KLHL22	0.214806
PRODH_MED15	0.215351
DGCR9_HIC2	0.21538
XXbac-B135H6.18_YDJC	0.215435
DGCR6_HIC2	0.21593
DGCR6_THAP7-AS1	0.216395
AC004471.10_CCDC74BP1	0.21647
RIMBP3_ZDHHC8	0.216621
CLDN5_COMT	0.217049
TRMT2A_TUBA3GP	0.217385
CCDC74BP1_HIC2	0.217518
COMT_KLHL22	0.217543
AC004471.10_POM121L7P	0.217928
AC004471.10_AC000068.5	0.218016
TRMT2A_PI4KA	0.218699
AC000068.5_LINC00896	0.21893
TXNRD2_AC006547.13	0.219184
GNB1L_XXbac-B562F10.11	0.219324
UFD1L_TBX1	0.21961
C22orf29_XXbac-B444P24.10	0.220113
CLTCL1_CCDC116	0.2202
GNB1L_AC006547.13	0.220209
XXbac-B444P24.10_LRRC74B	0.220249
AC002472.11_SDF2L1	0.220289
SEPT5_LRRC74B	0.22035
DGCR6_LINC01311	0.220521
GNB1L_RANBP1	0.220719
USP41_KB-1183D5.13	0.220764
COMT_TXNRD2	0.221256
USP18_SLC7A4	0.221615
AC004471.10_XXbac-B444P24.8	0.221876
CLTCL1_SEPT5	0.222111
DGCR14_SDF2L1	0.222165
AC000089.3_PPIL2	0.222281
ZDHHC8_YDJC	0.222362
GSC2_CDC45	0.222501
AC007326.9_AC004471.10	0.22298
MED15_AC002472.11	0.223214
AC000078.5_UBE2L3	0.223294
PRODH_CCDC188	0.223432
RANBP1_CRKL	0.223781
AC004471.10_C22orf29	0.223784
USP41_SERPIND1	0.224622
BCRP6_HIC2	0.224715
DGCR14_AC000089.3	0.225202
CLTCL1_CRKL	0.225409
AC000078.5_TANGO2	0.22542
LZTR1_AC002472.11	0.225466
DGCR2_AC007731.1	0.226058
AC007326.9_TMEM191C	0.226245
ZDHHC8_P2RX6	0.226264
DGCR6_AIFM3	0.226301
TUBA8_LZTR1	0.226914
CRKL_HIC2	0.22738
RIMBP3_CLTCL1	0.227761
DGCR2_KB-1440D3.14	0.228256
DGCR9_TBX1	0.228484
LRRC74B_UBE2L3	0.228522
TANGO2_LZTR1	0.228555
AC000068.5_XXbac-B444P24.8	0.228808
LZTR1_SLC7A4	0.228902
DGCR8_ZDHHC8	0.22929
CDC45_P2RX6	0.23008
LINC00896_LZTR1	0.230098
AC006547.13_HIC2	0.230732
DGCR6_CLDN5	0.230771
DGCR8_KRT18P5	0.231308
SEPT5_AC000078.5	0.231353
DGCR6_THAP7	0.231614
TRMT2A_RTN4R	0.231857
TANGO2_RANBP1	0.232342
LINC00896_SNAP29	0.23244
RANBP1_MED15	0.232488
C22orf39_P2RX6	0.232638
CLTCL1_AC000089.3	0.232701
AC007326.9_DGCR6L	0.232702
LRRC74B_POM121L8P	0.233163
HIRA_AC000078.5	0.233173
DGCR9_GNB1L	0.233815
AC000068.10_GGT2	0.233975
TRMT2A_HIC2	0.233985
DGCR6_PRODH	0.234046
AC000068.9_C22orf29	0.23429
SEPT5_AC000089.3	0.234318
AC007326.9_LZTR1	0.234406
PRODH_RTN4R	0.234497
GSC2_COMT	0.234517
CLTCL1_UFD1L	0.235119
SNAP29_POM121L7P	0.235279
GNB1L_BCRP6	0.235344
DGCR6_SEPT5	0.23559
AC000068.5_TANGO2	0.235615
SLC25A1_THAP7	0.235721
DGCR8_CRKL	0.236058
TMEM191B_AC004471.9	0.236159
AC000078.5_XXbac-B444P24.10	0.236241
CLDN5_KLHL22	0.236639
CDC45_PPIL2	0.236885
AC008079.10_RIMBP3	0.236971
DGCR9_AIFM3	0.237611
TRMT2A_GGT2	0.238039
DGCR14_PPIL2	0.238375
DGCR9_XXbac-B444P24.8	0.238486
RIMBP3_TXNRD2	0.23877
CRKL_LINC01637	0.239365
PRODH_TXNRD2	0.239386
MRPL40_CLDN5	0.239568
HIRA_AC007731.1	0.240157
AC000068.5_RIMBP3C	0.240191
GNB1L_ZDHHC8	0.240222
AC006547.13_RTN4R	0.240478
USP18_C22orf39	0.24174
LINC01311_AC000089.3	0.241763
BCRP6_CCDC116	0.242724
TXNRD2_RIMBP3C	0.243594
AC000068.9_THAP7-AS1	0.243781
AC000078.5_KLHL22	0.244265
DGCR6L_KRT18P5	0.244615
XXbac-B444P24.10_XXbac-B135H6.18	0.244658
SEPT5_RTN4R	0.244783
C22orf29_GGT2	0.24517
TRMT2A_LINC00896	0.245229
TUBA8_AC000078.5	0.2454
AC000078.5_LRRC74B	0.245527
C22orf29_LINC01637	0.245589
RTN4R_DGCR6L	0.245628
ZDHHC8_LINC00896	0.245643
CRKL_UBE2L3	0.245809
LINC01637_YDJC	0.24591
DGCR8_THAP7	0.246312
TXNRD2_KB-1592A4.15	0.246323
ZNF74_SLC7A4	0.246519
AC000068.10_TRMT2A	0.247052
CLTCL1_RIMBP3B	0.24709
CDC45_HIC2	0.247099
HIRA_BCRP6	0.247189
DGCR6L_SLC7A4	0.247245
AC007326.9_GGT2	0.247892
RTN4R_LRRC74B	0.248105
GGTLC3_DGCR6L	0.248129
C22orf29_AIFM3	0.2482
GGTLC3_SDF2L1	0.24918
TXNRD2_ZNF74	0.249715
XXbac-B562F10.11_SLC7A4	0.250669
AC000078.5_ABHD17AP4	0.25107
GGTLC3_C22orf29	0.251182
AC000078.5_CCDC74BP1	0.251188
SLC7A4_KB-1592A4.15	0.251274
SLC25A1_MRPL40	0.251565
AC007326.9_KRT18P5	0.251741
AC006547.13_UBE2L3	0.251968
ZDHHC8_LINC01637	0.252367
COMT_RANBP1	0.252528
GGTLC3_AC000068.9	0.253106
DGCR6_KRT18P62	0.253274
USP18_E2F6P2	0.253459
AC008079.10_C22orf39	0.253553
CLTCL1_SDF2L1	0.253593
RIMBP3_GNB1L	0.253606
DGCR2_XXbac-B562F10.11	0.25416
AC000068.9_GNB1L	0.254258
SLC25A1_CLDN5	0.255538
USP18_CDC45	0.256266
PRODH_AC000068.10	0.256636
SEPT5_XXbac-B444P24.14	0.256648
DGCR9_RANBP1	0.256689
SEPT5_P2RX6	0.25691
COMT_GGT2	0.256982
LRRC74B_KB-1592A4.16	0.257081
AC008079.10_UBE2L3	0.257201
AC000078.5_LINC00896	0.257283
AC008079.10_USP41	0.257998
DGCR9_THAP7-AS1	0.258215
THAP7-AS1_PPIL2	0.258802
DGCR14_KB-1183D5.13	0.258987
RTN4R_CRKL	0.259166
THAP7_TMEM191C	0.259246
DGCR6_MED15	0.259279
ARVCF_TMEM191C	0.259471
AC007326.9_ZNF74	0.259519
LINC01662_LRRC74B	0.259761
LINC00896_RTN4R	0.259867
AC002472.11_PPIL2	0.260016
ZNF74_PPIL2	0.260776
CLTCL1_LINC01637	0.260983
CCDC188_DGCR6L	0.261149
GNB1L_P2RX6	0.261723
DGCR8_LINC01637	0.262148
TRMT2A_SCARF2	0.262335
HIRA_SLC7A4	0.262371
DGCR9_TUBA3GP	0.262667
XXbac-B444P24.10_KB-1440D3.14	0.262768
MRPL40_LINC00896	0.262979
PRODH_AC000068.5	0.263344
AC007326.9_RTN4R	0.263401
AC000078.5_THAP7	0.263602
ARVCF_KB-1592A4.16	0.263756
HIRA_AC000068.5	0.263983
AC006547.13_KB-1592A4.15	0.264018
C22orf29_POM121L7P	0.264037
HIRA_CRKL	0.26431
PRODH_SDF2L1	0.264448
RIMBP3_AC000078.5	0.264618
AC000068.5_COMT	0.264692
AC007326.9_HIC2	0.264893
AC004471.10_CCDC116	0.265007
SLC25A1_SLC7A4	0.265093
AC008079.10_CCDC74BP1	0.265517
C22orf29_AC000078.5	0.265972
CDC45_SCARF2	0.266218
AC002472.11_YDJC	0.266681
CRKL_LZTR1	0.266885
P2RX6_GGT2	0.267305
GGTLC3_XXbac-B444P24.8	0.267359
GNB1L_LINC01651	0.267848
AC008079.10_CCDC188	0.268063
TANGO2_ABHD17AP4	0.268603
GGT2_RIMBP3C	0.268749
LINC00896_SERPIND1	0.268755
C22orf29_XXbac-B562F10.11	0.269342
CCDC188_ABHD17AP4	0.269788
AC007326.9_AC004461.4	0.270193
DGCR6_AC000068.5	0.270345
RTN4R_ZNF74	0.270356
CCDC188_TMEM191C	0.270497
CDC45_XXbac-B135H6.18	0.270569
AC007326.9_ZDHHC8	0.270606
SLC25A1_AC000068.10	0.270732
TXNRD2_DGCR8	0.270864
AC000078.5_XXbac-B444P24.8	0.270984
SNAP29_AC002472.11	0.271205
UFD1L_SNAP29	0.271524
C22orf29_TXNRD2	0.271547
DGCR9_KB-1440D3.14	0.271599
DGCR6_SLC7A4	0.271861
AC000068.5_GNB1L	0.271923
ZDHHC8_PI4KA	0.272154
TXNRD2_SDF2L1	0.272647
C22orf39_CRKL	0.2732
AC000089.3_C22orf29	0.273443
AC008079.10_CRKL	0.27444
ARVCF_DGCR8	0.274556
USP18_AC000078.5	0.27471
XXbac-B135H6.18_PPIL2	0.274926
DGCR9_ZDHHC8	0.274979
RIMBP3C_UBE2L3	0.275205
SLC25A1_C22orf29	0.275473
SLC7A4_GGT2	0.276275
XXbac-B444P24.10_CCDC74BP1	0.276554
USP18_XXbac-B444P24.10	0.276706
XXbac-B444P24.14_YDJC	0.277075
DGCR8_SDF2L1	0.277095
XXbac-B444P24.10_SLC7A4	0.277423
C22orf29_KB-1440D3.14	0.277878
RIMBP3_C22orf29	0.278349
USP18_ARVCF	0.278432
GNB1L_CCDC188	0.27854
GGTLC3_AC004471.9	0.279076
CCDC188_SNAP29	0.279302
DGCR9_GGT2	0.279334
CLTCL1_KB-1440D3.14	0.279835
C22orf29_XXbac-B135H6.18	0.279972
LRRC74B_RIMBP3B	0.280247
GSC2_LRRC74B	0.280275
DGCR14_XXbac-B444P24.8	0.280364
TMEM191B_XXbac-B135H6.18	0.280786
AC000068.5_KB-1592A4.15	0.281197
THAP7-AS1_LRRC74B	0.281397
TBX1_TXNRD2	0.281413
TANGO2_XXbac-B135H6.18	0.281785
UFD1L_YDJC	0.282034
AC007326.9_XXbac-B135H6.18	0.282295
TXNRD2_THAP7-AS1	0.282354
BCRP6_YDJC	0.282356
DGCR9_PPIL2	0.28324
AC004471.9_ZDHHC8	0.283298
DGCR14_KB-1592A4.15	0.283437
SEPT5_TANGO2	0.283441
GGTLC3_AC004471.10	0.283764
C22orf29_TMEM191C	0.284421
AC008079.10_GNB1L	0.284781
LRRC74B_YDJC	0.284975
TANGO2_KB-1592A4.16	0.285424
ZDHHC8_SCARF2	0.285543
AC000068.9_SCARF2	0.285775
AC000068.5_AC000089.3	0.286237
TBX1_KRT18P5	0.286572
CDC45_ZDHHC8	0.287492
UFD1L_AC002472.11	0.287668
AC008079.9_XXbac-B562F10.11	0.288755
AC000068.10_TMEM191C	0.288973
ZNF74_XXbac-B562F10.11	0.289729
UFD1L_AC000078.5	0.290231
DGCR9_RTN4R	0.290505
TUBA8_CLTCL1	0.290925
HIRA_UBE2L3	0.291306
TBX1_XXbac-B444P24.14	0.291466
AC006547.13_SDF2L1	0.291796
DGCR14_THAP7-AS1	0.292259
CRKL_AC002472.11	0.292352
CLDN5_THAP7	0.29251
DGCR6_XXbac-B444P24.10	0.29276
DGCR14_XXbac-B444P24.10	0.292789
TMEM191B_USP41	0.29296
PRODH_AC000078.5	0.293987
TMEM191B_KLHL22	0.294428
AC000068.9_XXbac-B562F10.11	0.294567
AC000068.5_ARVCF	0.294636
AC007326.9_LINC01311	0.294676
AC007326.9_UFD1L	0.294692
DGCR8_PPIL2	0.29483
ZDHHC8_SNAP29	0.29525
TRMT2A_LRRC74B	0.295813
SERPIND1_PI4KA	0.295882
AC006547.13_SNAP29	0.29636
AC004471.9_C22orf29	0.296413
C22orf39_PI4KA	0.296849
C22orf29_KB-1592A4.15	0.297314
TUBA8_USP18	0.297673
POM121L7P_YDJC	0.297951
C22orf39_LINC01637	0.298108
TRMT2A_SLC7A4	0.298887
AC000068.5_TXNRD2	0.299051
GGTLC3_CRKL	0.299102
TXNRD2_XXbac-B444P24.14	0.299676
LINC00896_XXbac-B562F10.11	0.300316
UFD1L_AC000089.3	0.300433
GNB1L_XXbac-B135H6.18	0.300462
CLDN5_SDF2L1	0.300756
RTN4R_SLC7A4	0.300949
SLC7A4_AC002472.11	0.301183
ARVCF_THAP7	0.301266
C22orf29_XXbac-B444P24.8	0.301511
DGCR6_KB-1592A4.16	0.301591
XXbac-B135H6.18_KB-1592A4.15	0.301699
AC000089.3_P2RX6	0.302766
USP41_BCRP6	0.302908
RANBP1_CCDC74BP1	0.303839
AC006547.13_TMEM191C	0.303942
UFD1L_TANGO2	0.30407
GNB1L_USP41	0.304125
THAP7-AS1_POM121L7P	0.304146
DGCR6_PI4KA	0.304258
HIRA_SERPIND1	0.304368
MRPL40_AC000078.5	0.304982
AC006547.13_CCDC188	0.305146
SLC25A1_TBX1	0.305301
MRPL40_ARVCF	0.306547
CRKL_GGT2	0.306612
TMEM191B_MED15	0.306712
C22orf29_UBE2L3	0.306878
LINC01637_THAP7-AS1	0.30699
ARVCF_AC002472.11	0.307099
TXNRD2_XXbac-B562F10.11	0.307126
AC007326.9_AIFM3	0.307226
CLTCL1_SLC9A3P2	0.307353
TANGO2_TUBA3GP	0.307503
HIRA_KRT18P5	0.307603
AC000068.9_UBE2L3	0.307646
RTN4R_KRT18P5	0.307814
CLDN5_HIC2	0.308121
PRODH_AC007326.9	0.308262
DGCR6L_ABHD17AP4	0.30841
AC000068.5_DGCR8	0.308477
KLHL22_PPIL2	0.30864
AC000068.9_TBX1	0.308842
AC000089.3_TXNRD2	0.30898
DGCR2_LINC01651	0.308988
ZDHHC8_POM121L8P	0.309082
GGTLC3_POM121L7P	0.309317
AC006547.13_GGT2	0.309499
USP18_ZDHHC8	0.309604
HIRA_TANGO2	0.309779
SCARF2_MED15	0.309785
MRPL40_TXNRD2	0.310045
AC008079.10_HIC2	0.310388
DGCR14_MRPL40	0.310527
AC004471.10_DGCR6L	0.310909
TMEM191B_KB-1592A4.15	0.311037
UFD1L_ABHD17AP4	0.311709
XXbac-B562F10.11_ABHD17AP4	0.311724
MRPL40_TRMT2A	0.311886
TANGO2_SCARF2	0.312223
GGTLC3_DGCR2	0.312231
AC007326.9_POM121L7P	0.312327
DGCR6_ZNF74	0.312674
XXbac-B444P24.10_UBE2L3	0.313235
USP18_RIMBP3C	0.313446
COMT_KB-1183D5.13	0.313489
UFD1L_KLHL22	0.313772
CLDN5_LZTR1	0.314056
USP18_CLTCL1	0.314097
AC007326.9_COMT	0.314776
TRMT2A_P2RX6	0.314994
CLTCL1_C22orf29	0.315181
HIRA_LINC00895	0.315988
SLC25A1_USP41	0.316764
RIMBP3_LRRC74B	0.316769
RTN4R_PPIL2	0.317674
THAP7_RIMBP3C	0.317865
CLDN5_MED15	0.318263
AC000078.5_LZTR1	0.318746
THAP7_GGT2	0.31885
DGCR14_HIC2	0.319092
DGCR14_TUBA3GP	0.319159
SEPT5_HIC2	0.319469
CLTCL1_MRPL40	0.319569
CLTCL1_CCDC74BP1	0.319646
DGCR6L_AC007731.1	0.3197
CLDN5_TRMT2A	0.319796
AIFM3_THAP7	0.319903
DGCR2_TBX1	0.320234
DGCR6_LINC00896	0.320291
TANGO2_AIFM3	0.320367
MRPL40_AC007731.1	0.321083
DGCR2_KB-1592A4.15	0.321099
CCDC188_KLHL22	0.321151
AC000068.10_SLC7A4	0.321188
LINC01311_LINC00896	0.321215
AC007326.9_AC000068.10	0.321354
DGCR14_LINC00896	0.321921
DGCR14_DGCR8	0.321979
GGTLC3_CLDN5	0.322115
AC007326.9_TRMT2A	0.322122
C22orf29_THAP7-AS1	0.322141
COMT_POM121L8P	0.32218
GSC2_GNB1L	0.322739
AC008079.10_SERPIND1	0.322803
DGCR9_SEPT5	0.323201
AC004471.10_THAP7-AS1	0.323214
TXNRD2_AC007050.17	0.323602
AC000068.5_KB-1592A4.16	0.323878
MRPL40_UFD1L	0.324104
DGCR6_TANGO2	0.324798
SNAP29_THAP7-AS1	0.324887
AC000068.10_LINC01637	0.325446
GNB1L_POM121L8P	0.325461
TUBA8_TXNRD2	0.325726
GGTLC3_TMEM191C	0.325749
RIMBP3_AIFM3	0.325914
GGTLC3_DGCR8	0.325933
TXNRD2_UBE2L3	0.326847
AC008079.10_GGTLC3	0.326885
DGCR9_YDJC	0.326888
TXNRD2_TMEM191C	0.327368
AC004471.9_SLC25A1	0.327706
TRMT2A_XXbac-B444P24.14	0.327916
TUBA8_CDC45	0.328575
AC000068.10_SERPIND1	0.329151
AC000068.5_SLC7A4	0.329543
AC000068.9_AC000068.10	0.329831
TMEM191B_SDF2L1	0.331596
TRMT2A_KB-1592A4.16	0.331627
DGCR6L_IGLL4P	0.331638
USP18_C22orf29	0.331882
SLC25A1_LINC01637	0.331909
HIRA_SEPT5	0.332302
XXbac-B444P24.8_SLC9A3P2	0.332648
TMEM191B_POM121L7P	0.332658
MRPL40_AC006547.13	0.332942
LRRC74B_LINC01651	0.333234
DGCR9_LINC01637	0.333332
AC000078.5_TMEM191C	0.333444
MED15_GGT2	0.33355
DGCR14_UFD1L	0.333655
LINC01637_TMEM191C	0.333878
TBX1_AC000089.3	0.334253
SEPT5_ZDHHC8	0.334452
GSC2_SLC25A1	0.334881
THAP7_KB-1592A4.15	0.335118
AC000068.5_THAP7-AS1	0.335558
PRODH_SNAP29	0.335691
PRODH_AIFM3	0.335871
AC008079.9_ARVCF	0.336034
LINC01311_KRT18P5	0.336072
TMEM191B_XXbac-B444P24.8	0.336128
AC000068.10_CCDC74BP1	0.336665
GNB1L_CRKL	0.336665
USP18_RIMBP3	0.336745
CLTCL1_AC000078.5	0.336759
AC000068.5_CRKL	0.337547
SLC9A3P2_THAP7-AS1	0.33774
HIRA_TXNRD2	0.337785
GNB1L_THAP7-AS1	0.338732
AC000078.5_CCDC116	0.338867
C22orf29_YDJC	0.33914
TUBA8_RANBP1	0.339419
DGCR8_RIMBP3C	0.339459
C22orf29_ZNF74	0.339689
TUBA3GP_KB-1592A4.15	0.340168
ARVCF_CCDC188	0.340395
TXNRD2_IGLL4P	0.340875
LZTR1_GGT2	0.341026
TUBA3GP_POM121L7P	0.341037
TBX1_CCDC74BP1	0.341074
AC008079.9_MED15	0.341157
PRODH_AC006547.13	0.341375
AIFM3_LRRC74B	0.341816
AC007326.9_AC000068.9	0.341901
TANGO2_KLHL22	0.341955
AC004471.10_CLDN5	0.342
PI4KA_HIC2	0.34211
DGCR6_CCDC74BP1	0.342502
LZTR1_THAP7-AS1	0.342839
C22orf29_KLHL22	0.342869
CLDN5_TANGO2	0.342946
DGCR9_LRRC74B	0.343216
LINC01311_CCDC188	0.343228
TRMT2A_AIFM3	0.34391
TXNRD2_XXbac-B135H6.18	0.345404
XXbac-B444P24.14_PPIL2	0.345561
MRPL40_PPIL2	0.345594
ABHD17AP4_KB-1592A4.15	0.345872
SLC7A4_RIMBP3B	0.346006
USP18_AC007731.1	0.346354
UFD1L_DGCR8	0.346442
MED15_LZTR1	0.346557
C22orf39_THAP7-AS1	0.34672
PRODH_HIC2	0.347109
HIRA_LZTR1	0.347551
AC004461.4_KB-1592A4.15	0.348368
DGCR9_DGCR8	0.348543
HIRA_XXbac-B444P24.14	0.348612
AC000089.3_SERPIND1	0.348929
CLDN5_YDJC	0.349511
DGCR6L_THAP7-AS1	0.350027
ZDHHC8_UBE2L3	0.350934
PI4KA_UBE2L3	0.351085
AC000089.3_XXbac-B444P24.14	0.351131
DGCR6_AC007326.9	0.351239
UFD1L_AIFM3	0.351564
COMT_THAP7-AS1	0.351719
TANGO2_AC002472.11	0.35224
CLTCL1_SNAP29	0.352377
XXbac-B444P24.10_THAP7	0.352428
DGCR6_XXbac-B444P24.14	0.352618
PRODH_TRMT2A	0.353062
DGCR14_COMT	0.353077
LINC01311_COMT	0.353085
LRRC74B_E2F6P2	0.353134
SLC7A4_LRRC74B	0.353146
KLHL22_LZTR1	0.353203
TUBA8_GGTLC5P	0.353428
RTN4R_KB-1440D3.14	0.353477
KLHL22_SLC7A4	0.353904
GGTLC3_SEPT5	0.353909
DGCR6_TMEM191C	0.354801
XXbac-B444P24.14_XXbac-B135H6.18	0.354835
AC000068.5_SNAP29	0.354956
SCARF2_TMEM191C	0.355184
AC008079.9_PI4KA	0.355331
SLC7A4_TMEM191C	0.355545
TBX1_TRMT2A	0.355658
CCDC188_SERPIND1	0.355689
TMEM191B_KRT18P5	0.355897
PRODH_SLC7A4	0.356067
COMT_ZNF74	0.356897
AC000068.5_XXbac-B33L19.4	0.356962
DGCR14_ZDHHC8	0.357378
XXbac-B444P24.14_SERPIND1	0.357608
SEPT5_RANBP1	0.357729
DGCR8_ABHD17AP4	0.357965
AIFM3_HIC2	0.358465
DGCR14_AC006547.13	0.358468
SERPIND1_CRKL	0.358713
AC006547.13_XXbac-B444P24.14	0.359011
AC008079.10_ZDHHC8	0.359255
GGTLC3_MED15	0.359561
KLHL22_LRRC74B	0.360039
USP18_IGLL4P	0.360151
TXNRD2_XXbac-B444P24.10	0.360792
GSC2_POM121L8P	0.361
COMT_AC006547.13	0.361125
TXNRD2_ARVCF	0.361247
AC008079.9_PPIL2	0.361302
AC000068.10_ABHD17AP4	0.361875
ABHD17AP4_LRRC74B	0.362028
AIFM3_THAP7-AS1	0.36216
SLC25A1_SLC9A3P2	0.362283
ARVCF_BCRP6	0.362992
DGCR9_TMEM191C	0.363049
DGCR9_AC004471.9	0.363357
CDC45_AC000089.3	0.363472
C22orf29_DGCR6L	0.364335
SLC25A1_TANGO2	0.364484
SLC25A1_SEPT5	0.364641
POM121L7P_GGT2	0.364806
AC000068.10_TXNRD2	0.364908
DGCR8_SLC7A4	0.36499
RANBP1_AC002472.11	0.365032
LINC01311_DGCR6L	0.36535
TMEM191B_TXNRD2	0.365515
AC000089.3_ARVCF	0.365693
HIRA_THAP7-AS1	0.36582
PRODH_CCDC116	0.36583
AC000078.5_RTN4R	0.365914
ARVCF_SERPIND1	0.366789
DGCR8_UBE2L3	0.36684
TXNRD2_LINC00896	0.368103
AC000068.5_GGT2	0.368505
KB-1592A4.15_POM121L7P	0.369879
AC008079.9_KB-1183D5.13	0.369909
PI4KA_POM121L7P	0.370332
ZDHHC8_KB-1592A4.15	0.370663
AC000078.5_XXbac-B135H6.18	0.371145
ZDHHC8_THAP7-AS1	0.371377
SLC9A3P2_LRRC74B	0.37138
TUBA8_PRODH	0.371475
MRPL40_LINC00895	0.371487
DGCR6_RIMBP3C	0.37152
P2RX6_AC002472.11	0.372056
XXbac-B135H6.18_THAP7	0.372245
XXbac-B444P24.10_KB-1592A4.15	0.372813
RIMBP3C_PPIL2	0.372824
CRKL_THAP7-AS1	0.372872
HIRA_USP41	0.372883
SCARF2_SERPIND1	0.373376
RTN4R_THAP7-AS1	0.373872
ABHD17AP4_XXbac-B135H6.18	0.37414
TBX1_SDF2L1	0.374454
TRMT2A_THAP7-AS1	0.374822
SEPT5_CCDC74BP1	0.375191
SNAP29_KB-1592A4.15	0.375429
AC008079.10_RTN4R	0.375436
TANGO2_SDF2L1	0.375848
ZDHHC8_AC007050.17	0.375858
AC007326.9_ARVCF	0.375996
SEPT5_XXbac-B135H6.18	0.376093
XXbac-B444P24.8_KLHL22	0.376157
TXNRD2_LRRC74B	0.377165
ZDHHC8_SDF2L1	0.377182
DGCR14_SERPIND1	0.377301
COMT_XXbac-B135H6.18	0.377492
AC000068.10_HIC2	0.377533
CLTCL1_POM121L7P	0.377809
DGCR6L_CRKL	0.378115
AC007326.9_DGCR8	0.37908
COMT_AIFM3	0.379347
MED15_THAP7	0.379515
XXbac-B562F10.11_SERPIND1	0.379779
SEPT5_YDJC	0.379857
KB-1592A4.15_GGT2	0.38014
RANBP1_THAP7-AS1	0.380143
PRODH_LINC01311	0.380268
DGCR9_MED15	0.380282
TBX1_YDJC	0.380902
GGTLC3_YDJC	0.380984
SLC25A1_AC006547.13	0.381381
KLHL22_THAP7-AS1	0.382029
UFD1L_LRRC74B	0.382425
LRRC74B_KB-1183D5.13	0.382789
USP18_XXbac-B562F10.11	0.383109
AC004471.9_USP41	0.383115
AC000078.5_KB-1440D3.14	0.383329
CDC45_COMT	0.383537
GNB1L_GGT2	0.383543
DGCR8_KB-1183D5.13	0.383831
THAP7-AS1_SDF2L1	0.383947
SLC25A1_KRT18P5	0.383951
AC000068.5_BCRP6	0.384441
TXNRD2_RIMBP3B	0.384683
C22orf29_ARVCF	0.384754
MRPL40_XXbac-B444P24.14	0.384881
TUBA8_AC007326.9	0.385059
ARVCF_THAP7-AS1	0.385556
AC000068.5_XXbac-B444P24.10	0.385574
SEPT5_USP41	0.385838
AIFM3_SDF2L1	0.385849
TMEM191B_CRKL	0.386229
THAP7-AS1_UBE2L3	0.386239
KRT18P5_POM121L7P	0.386309
LRRC74B_SDF2L1	0.38653
AC008079.9_LRRC74B	0.386738
TMEM191C_SDF2L1	0.386768
THAP7-AS1_YDJC	0.38708
COMT_DGCR6L	0.387156
SCARF2_KB-1440D3.14	0.387215
AC008079.9_TANGO2	0.387362
RTN4R_GGT2	0.3874
C22orf39_AC000068.5	0.387747
LINC01637_GGT2	0.387836
AC000068.5_SDF2L1	0.387955
USP41_CRKL	0.388061
SNAP29_P2RX6	0.388231
CLDN5_AIFM3	0.388506
GNB1L_SLC7A4	0.388666
THAP7-AS1_SLC7A4	0.389363
DGCR9_COMT	0.389624
ZNF74_THAP7-AS1	0.389848
DGCR9_CCDC188	0.390091
C22orf29_RTN4R	0.390264
UFD1L_BCRP6	0.390321
C22orf39_TRMT2A	0.390512
AC006547.13_TUBA3GP	0.390525
P2RX6_E2F6P2	0.391045
TUBA8_ZDHHC8	0.391199
XXbac-B444P24.8_TMEM191C	0.391703
TRMT2A_XXbac-B444P24.10	0.392314
TUBA8_DGCR14	0.392711
PRODH_PI4KA	0.392914
SLC25A1_GNB1L	0.393281
UFD1L_PI4KA	0.393371
LINC01637_P2RX6	0.393437
RIMBP3_TBX1	0.393443
DGCR8_TRMT2A	0.39369
SLC25A1_THAP7-AS1	0.393716
GGTLC3_MRPL40	0.393801
MED15_THAP7-AS1	0.394163
DGCR14_LRRC74B	0.394363
SLC9A3P2_KB-1440D3.14	0.394491
CCDC74BP1_PI4KA	0.394695
AC000089.3_RTN4R	0.39493
UFD1L_SDF2L1	0.394931
DGCR14_YDJC	0.395672
DGCR9_CCDC116	0.3959
XXbac-B562F10.11_THAP7-AS1	0.396015
MRPL40_THAP7-AS1	0.396293
GGTLC3_THAP7-AS1	0.3963
THAP7_THAP7-AS1	0.397075
DGCR6_DGCR14	0.397198
AC004471.9_TMEM191C	0.397452
LINC01662_THAP7-AS1	0.397523
PRODH_CLDN5	0.397738
SLC25A1_AC000078.5	0.397924
AC000078.5_POM121L7P	0.398029
DGCR6_AC000089.3	0.398036
MRPL40_P2RX6	0.398178
THAP7-AS1_HIC2	0.398262
GNB1L_SNAP29	0.398389
PRODH_AC000089.3	0.398541
POM121L7P_UBE2L3	0.39867
CCDC74BP1_LZTR1	0.398731
DGCR8_THAP7-AS1	0.398997
DGCR6L_LRRC74B	0.399036
AC007326.9_DGCR2	0.399175
AC007326.9_SLC25A1	0.399177
AC008079.10_SCARF2	0.399418
AC007326.9_AC000089.3	0.399424
CLTCL1_ZNF74	0.399532
TUBA8_CLDN5	0.399715
TRMT2A_KB-1183D5.13	0.399864
PRODH_AC004471.10	0.399982
AC000068.10_GNB1L	0.400178
TBX1_THAP7-AS1	0.40049
GNB1L_KRT18P5	0.400551
AC007326.9_P2RX6	0.400665
DGCR14_AC000068.9	0.400968
C22orf39_ZNF74	0.401228
DGCR6_ARVCF	0.40189
GGTLC3_AC000068.10	0.401894
SEPT5_PPIL2	0.402048
TXNRD2_CRKL	0.402635
CDC45_LZTR1	0.402727
SEPT5_THAP7-AS1	0.402781
AC000068.9_LINC00896	0.403035
DGCR6_BCRP6	0.403132
AC000068.5_POM121L7P	0.403398
TUBA8_LINC01637	0.403649
AC000068.5_AC000078.5	0.403845
TMEM191B_UFD1L	0.40398
CDC45_LRRC74B	0.404684
CLTCL1_E2F6P3	0.404745
UFD1L_CCDC116	0.404886
LINC01637_SDF2L1	0.405263
PRODH_KB-1592A4.15	0.405329
AC007326.9_TBX1	0.405439
AC006547.13_P2RX6	0.405523
LZTR1_P2RX6	0.40588
GGTLC3_XXbac-B135H6.18	0.406762
AC000068.5_AC000068.10	0.406802
GGTLC3_CCDC74BP1	0.406825
COMT_CRKL	0.407161
LZTR1_XXbac-B135H6.18	0.407187
AC007326.9_PI4KA	0.407789
TXNRD2_LINC01637	0.408438
ABHD17AP4_TMEM191C	0.408583
GNB1L_DGCR8	0.408753
C22orf39_YDJC	0.408879
MED15_E2F6P3	0.409087
DGCR6_CCDC116	0.409162
AC008079.10_SEPT5	0.40989
USP41_LRRC74B	0.409938
AC008079.10_YDJC	0.410303
PI4KA_XXbac-B135H6.18	0.410503
USP18_CCDC74BP1	0.410746
DGCR8_TMEM191C	0.41092
ZNF74_CCDC74BP1	0.411089
MRPL40_SEPT5	0.411443
USP41_LINC01651	0.412253
DGCR14_XXbac-B33L19.4	0.412261
TBX1_LRRC74B	0.412574
ARVCF_AIFM3	0.412975
MRPL40_SLC7A4	0.413238
SEPT5_XXbac-B33L19.4	0.413298
CRKL_KB-1592A4.16	0.41362
SEPT5_SDF2L1	0.41367
SLC25A1_AC000068.5	0.414127
CLTCL1_TMEM191C	0.414626
CCDC188_XXbac-B444P24.10	0.414812
ARVCF_USP41	0.414986
AC004461.4_CLTCL1	0.41536
AC000078.5_GGT2	0.415465
RANBP1_XXbac-B444P24.14	0.415648
XXbac-B562F10.11_KRT18P5	0.416397
ZDHHC8_POM121L7P	0.416482
COMT_SLC7A4	0.416827
XXbac-B135H6.18_POM121L7P	0.417248
AC007326.9_PPIL2	0.417272
AC006547.13_YDJC	0.417495
AC007326.9_CLDN5	0.41788
TBX1_KB-1183D5.13	0.418004
C22orf29_THAP7	0.41801
ARVCF_AC006547.13	0.418125
AC008079.9_TMEM191C	0.418212
DGCR14_KB-1592A4.16	0.418294
AC000089.3_THAP7-AS1	0.418581
UFD1L_PPIL2	0.418788
AC006547.13_KB-1440D3.14	0.418971
ZNF74_BCRP5	0.419117
CLTCL1_AC000068.5	0.419124
TXNRD2_THAP7	0.419774
P2RX6_TMEM191C	0.419874
TUBA8_CCDC74BP1	0.420441
DGCR6_XXbac-B135H6.18	0.421191
AC004471.9_MED15	0.421493
MED15_CRKL	0.421662
AC008079.10_XXbac-B562F10.11	0.421672
TMEM191B_ZDHHC8	0.422333
LRRC74B_HIC2	0.422357
CRKL_POM121L8P	0.42249
LINC00896_MED15	0.422507
LINC00896_CCDC74BP1	0.422622
AC000068.5_CCDC74BP1	0.422759
GGTLC3_LZTR1	0.422938
USP41_E2F6P3	0.423097
SLC25A1_ABHD17AP4	0.423164
DGCR6_ABHD17AP4	0.423483
AC000068.5_TRMT2A	0.423686
THAP7-AS1_TMEM191C	0.423691
THAP7_HIC2	0.423743
DGCR14_AC002472.11	0.423763
XXbac-B444P24.8_KB-1592A4.15	0.424015
DGCR14_ABHD17AP4	0.42484
RIMBP3_DGCR14	0.424956
LINC01311_TXNRD2	0.42504
HIRA_CLDN5	0.425069
C22orf29_LRRC74B	0.425578
HIRA_DGCR6L	0.425846
TANGO2_TRMT2A	0.426118
TXNRD2_POM121L8P	0.42648
AC000068.5_RANBP1	0.426814
AC004471.9_MRPL40	0.426979
GNB1L_TRMT2A	0.427011
C22orf29_CCDC116	0.427341
CCDC74BP1_LRRC74B	0.427476
COMT_AC002472.11	0.427842
ARVCF_CCDC74BP1	0.428052
DGCR14_AC000078.5	0.428204
LZTR1_E2F6P3	0.428294
PRODH_AC007326.10	0.428727
GNB1L_THAP7	0.429365
GGTLC3_SLC25A1	0.429522
ABHD17AP4_TUBA3GP	0.429802
AC000068.5_RTN4R	0.429997
DGCR6_LZTR1	0.430159
GNB1L_TXNRD2	0.430303
CLTCL1_P2RX6	0.430361
KB-1592A4.15_SDF2L1	0.430529
CRKL_SDF2L1	0.430739
SLC25A1_P2RX6	0.430859
MED15_SERPIND1	0.430995
SEPT5_PI4KA	0.43107
CCDC188_THAP7-AS1	0.43136
XXbac-B562F10.11_LINC01637	0.431608
SEPT5_TRMT2A	0.431681
ZNF74_KRT18P5	0.431936
ARVCF_SLC9A3P2	0.432172
AC008079.10_LINC01311	0.432513
XXbac-B444P24.10_PPIL2	0.432673
AC004461.4_TXNRD2	0.432686
KRT18P5_CRKL	0.433593
MRPL40_USP41	0.433618
COMT_SNAP29	0.43367
DGCR6_P2RX6	0.433844
PRODH_C22orf29	0.4339
DGCR14_AC000068.10	0.433931
COMT_YDJC	0.434325
TRMT2A_ZNF74	0.434401
CLDN5_KRT18P5	0.434482
AC008079.9_YDJC	0.434613
KLHL22_SDF2L1	0.435128
AC000089.3_SDF2L1	0.43554
RIMBP3_AC000068.5	0.43626
CCDC74BP1_CRKL	0.436479
PRODH_DGCR14	0.436603
AC008079.10_C22orf29	0.436608
TUBA8_DGCR6	0.436807
XXbac-B444P24.10_POM121L7P	0.437214
TUBA8_YDJC	0.437392
ZNF74_AC002472.11	0.437399
AC000089.3_CCDC188	0.437662
USP18_KLHL22	0.437769
USP18_CCDC188	0.437874
AC000078.5_ZNF74	0.438189
THAP7-AS1_KB-1440D3.14	0.438686
KRT18P5_ABHD17AP4	0.438787
DGCR6_GNB1L	0.439063
GSC2_LINC00896	0.43933
XXbac-B135H6.18_CCDC116	0.439591
MRPL40_GNB1L	0.439665
MED15_HIC2	0.439811
USP18_AC007326.10	0.439834
CDC45_LINC00895	0.4401
RTN4R_LINC01637	0.44088
CDC45_THAP7-AS1	0.440911
USP18_POM121L7P	0.441411
RIMBP3_SERPIND1	0.441527
AC007326.9_CCDC74BP1	0.44225
AC000089.3_PI4KA	0.442406
CCDC188_P2RX6	0.442617
TXNRD2_DGCR6L	0.442893
RIMBP3_UBE2L3	0.443339
MRPL40_RIMBP3C	0.44405
ARVCF_LINC00896	0.444194
AC004471.9_AC000078.5	0.44428
SLC25A1_RANBP1	0.444356
DGCR6_AC002472.11	0.444937
AIFM3_XXbac-B135H6.18	0.445034
AC004471.10_AC006547.13	0.445701
XXbac-B444P24.8_CCDC116	0.446284
GSC2_PI4KA	0.446856
UFD1L_THAP7-AS1	0.447075
AC000068.9_LRRC74B	0.447794
TANGO2_USP41	0.448389
TANGO2_THAP7-AS1	0.448904
UFD1L_XXbac-B444P24.14	0.449101
MRPL40_PI4KA	0.44947
AC008079.10_LINC01637	0.449826
GGTLC3_TXNRD2	0.44987
RTN4R_YDJC	0.45026
COMT_XXbac-B444P24.14	0.450523
AC000068.5_KB-1440D3.14	0.450663
GSC2_P2RX6	0.450835
AC000078.5_SCARF2	0.450871
XXbac-B444P24.14_SLC7A4	0.450913
AIFM3_P2RX6	0.451527
LINC00896_TMEM191C	0.451877
GSC2_TXNRD2	0.452135
AC006547.13_TRMT2A	0.452183
AC006547.13_LINC01637	0.452255
GSC2_THAP7	0.452265
AC000068.5_AIFM3	0.452372
PRODH_THAP7	0.452426
LRRC74B_TUBA3GP	0.452617
AC008079.10_XXbac-B444P24.14	0.452695
COMT_USP41	0.45353
AC000068.9_AC000078.5	0.453623
ARVCF_XXbac-B562F10.11	0.453664
CDC45_USP41	0.45379
AC004471.9_P2RX6	0.454533
AC008079.10_TBX1	0.454573
AIFM3_KB-1440D3.14	0.454575
PRODH_KRT18P5	0.454727
AC007326.9_DGCR14	0.454874
TMEM191B_LINC01637	0.455147
P2RX6_LRRC74B	0.45518
USP41_SNAP29	0.455193
DGCR6_GGT2	0.455725
PRODH_THAP7-AS1	0.455741
GNB1L_PPIL2	0.455779
ARVCF_LRRC74B	0.455919
ARVCF_SLC7A4	0.456131
AC008079.9_TXNRD2	0.456315
USP18_PRODH	0.456474
SLC7A4_POM121L7P	0.457343
TMEM191B_LINC01311	0.458256
PRODH_DGCR8	0.458645
TBX1_KB-1440D3.14	0.45901
XXbac-B444P24.8_UBE2L3	0.459381
COMT_KRT18P5	0.459499
ABHD17AP4_AIFM3	0.459603
CDC45_RIMBP3C	0.459634
GGTLC5P_AC000078.5	0.460062
ZNF74_LRRC74B	0.460725
CLDN5_PI4KA	0.46083
GNB1L_YDJC	0.460893
TXNRD2_YDJC	0.461396
CLDN5_XXbac-B444P24.8	0.461673
TANGO2_P2RX6	0.462129
SLC25A1_ZNF74	0.462281
ABHD17AP4_THAP7-AS1	0.462294
AC007326.9_LINC01637	0.462436
LRRC74B_CCDC116	0.462528
GSC2_TANGO2	0.462788
C22orf29_LZTR1	0.462887
SLC25A1_XXbac-B444P24.8	0.463213
AC000089.3_DGCR6L	0.46325
TMEM191B_COMT	0.463304
XXbac-B562F10.11_KB-1440D3.14	0.463379
PRODH_LINC00895	0.464786
XXbac-B444P24.10_KLHL22	0.465009
SERPIND1_PPIL2	0.465128
TMEM191B_RIMBP3	0.465148
SLC25A1_HIC2	0.465164
AC004471.9_XXbac-B444P24.10	0.465882
LZTR1_TMEM191C	0.465986
AC000068.5_UBE2L3	0.466195
AC006547.13_CCDC116	0.466343
ARVCF_MED15	0.466518
GSC2_TMEM191C	0.466702
DGCR6L_LINC01637	0.467087
AC008079.9_AC002472.11	0.467366
AC000089.3_KB-1592A4.15	0.467523
PI4KA_THAP7-AS1	0.467817
TBX1_SLC7A4	0.468615
USP18_KB-1592A4.16	0.468748
DGCR14_KRT18P5	0.469433
HIRA_LRRC74B	0.469557
DGCR2_E2F6P3	0.469755
HIRA_UFD1L	0.470085
PRODH_AC000068.9	0.47023
CLTCL1_ABHD17AP4	0.470334
COMT_PPIL2	0.470846
TBX1_COMT	0.471124
AC008079.9_BCRP6	0.471185
AC000068.9_PPIL2	0.471266
AC000078.5_ARVCF	0.47136
HIRA_AC000068.10	0.471587
XXbac-B444P24.14_SCARF2	0.471666
TXNRD2_KB-1183D5.13	0.471961
TUBA8_LINC00895	0.472067
TXNRD2_ABHD17AP4	0.472117
TXNRD2_LZTR1	0.472439
AC000068.9_CCDC188	0.472775
RTN4R_XXbac-B444P24.10	0.47279
USP18_KB-1183D5.13	0.473147
GNB1L_UBE2L3	0.473392
BCRP6_RIMBP3B	0.473403
LZTR1_SDF2L1	0.473706
KLHL22_KB-1592A4.15	0.474192
KRT18P5_SDF2L1	0.474218
AC000068.5_SCARF2	0.474638
LINC01311_XXbac-B562F10.11	0.474919
UFD1L_CDC45	0.474922
TMEM191B_SEPT5	0.475078
AC008079.10_DGCR6	0.47511
AC006547.13_ZNF74	0.47609
LRRC74B_RIMBP3C	0.476561
CLTCL1_RIMBP3C	0.476673
AC000089.3_AC000078.5	0.477535
C22orf39_C22orf29	0.477755
ABHD17AP4_SERPIND1	0.47801
USP18_BCRP6	0.478137
GSC2_TRMT2A	0.478143
ZDHHC8_CCDC188	0.47861
SEPT5_TBX1	0.479075
DGCR14_RIMBP3C	0.479202
AC008079.9_DGCR6L	0.479676
[truncated: 1,655 more rows]

## Sheet: bd
gene_name	pvalue
LINC00896_PPIL2	6.431e-06
MRPL40_AC000089.3	9.583e-06
CLDN5_PPIL2	1.535e-05
AIFM3_PPIL2	5.177e-05
AC000089.3_SLC7A4	9.001e-05
AC006547.13_PPIL2	0.0001875
RIMBP3_PPIL2	0.0002021
TBX1_SDF2L1	0.0002408
HIC2_PPIL2	0.000274
PRODH_PPIL2	0.0002999
AC000068.9_XXbac-B135H6.18	0.0003698
HIRA_PPIL2	0.0003791
XXbac-B562F10.11_PPIL2	0.0003956
GSC2_PPIL2	0.000492
THAP7_PPIL2	0.0004981
ZDHHC8_AC007050.17	0.0004982
AC002472.11_PPIL2	0.0005008
SEPT5_PPIL2	0.0005049
TUBA8_MRPL40	0.0005348
LINC01311_CRKL	0.0005492
TXNRD2_PPIL2	0.0006286
DGCR8_THAP7	0.0007712
TBX1_DGCR8	0.0007978
RTN4R_PPIL2	0.0008385
AC000068.9_PPIL2	0.001019
C22orf39_PPIL2	0.001033
ZDHHC8_XXbac-B444P24.14	0.001121
MRPL40_PPIL2	0.001154
GGTLC3_ZNF74	0.001266
AC004471.9_PPIL2	0.001609
CDC45_DGCR8	0.001616
CLDN5_TBX1	0.001693
GNB1L_PPIL2	0.001805
COMT_PPIL2	0.001936
ZNF74_PPIL2	0.002099
LZTR1_PPIL2	0.002634
KRT18P5_PPIL2	0.002679
CDC45_PPIL2	0.002984
LINC01637_PPIL2	0.003051
TMEM191C_PPIL2	0.003351
USP18_PPIL2	0.003373
USP18_AC000089.3	0.003414
TUBA8_XXbac-B444P24.10	0.003533
GGTLC3_PPIL2	0.003689
RTN4R_LINC01637	0.003689
MRPL40_MED15	0.003752
TBX1_PPIL2	0.004194
GNB1L_KB-1592A4.15	0.004297
LINC01311_TBX1	0.004359
HIRA_DGCR8	0.004458
GNB1L_TUBA3GP	0.004643
AC008079.10_LINC00896	0.004934
MED15_PPIL2	0.004946
TANGO2_PPIL2	0.005037
TUBA8_KLHL22	0.005137
TMEM191B_CLDN5	0.005186
MRPL40_RTN4R	0.005198
GNB1L_XXbac-B444P24.10	0.005442
RIMBP3_TBX1	0.005464
AC000089.3_PPIL2	0.005985
ZDHHC8_SLC7A4	0.00599
XXbac-B562F10.11_SDF2L1	0.006545
USP18_KB-1440D3.14	0.006979
TBX1_TANGO2	0.006981
TRMT2A_ZNF74	0.007328
AC000068.5_PPIL2	0.007354
C22orf39_THAP7	0.007461
MRPL40_DGCR8	0.008154
C22orf29_XXbac-B444P24.8	0.008209
SDF2L1_PPIL2	0.008337
CLDN5_RTN4R	0.008863
ZDHHC8_THAP7	0.00898
SNAP29_AIFM3	0.009036
MRPL40_SNAP29	0.01081
C22orf29_PPIL2	0.01152
AC006547.13_AIFM3	0.01155
AC000089.3_KRT18P5	0.01169
DGCR8_PPIL2	0.01191
LINC00896_ZNF74	0.01258
MRPL40_SEPT5	0.01263
HIRA_SEPT5	0.01263
AC000068.9_TXNRD2	0.01267
CCDC188_PPIL2	0.0127
RTN4R_TMEM191C	0.01276
KLHL22_PPIL2	0.01294
LINC01311_ARVCF	0.01317
AC000078.5_GGT2	0.01317
LINC01311_YDJC	0.01325
C22orf39_TBX1	0.01344
RANBP1_PPIL2	0.01347
P2RX6_PPIL2	0.01351
UBE2L3_PPIL2	0.0136
TANGO2_MED15	0.01366
UFD1L_PPIL2	0.0138
CLDN5_THAP7	0.0139
AC004471.9_KB-1440D3.14	0.01393
XXbac-B444P24.14_CRKL	0.01418
ZNF74_SCARF2	0.01435
AC000089.3_AC006547.13	0.01438
UFD1L_AIFM3	0.01468
CLTCL1_PPIL2	0.0153
TUBA8_CCDC116	0.01562
KRT18P62_ZDHHC8	0.0164
AC007326.9_AIFM3	0.01736
KLHL22_THAP7	0.01739
AC004471.9_LINC01637	0.0175
DGCR8_CRKL	0.01752
USP18_XXbac-B444P24.14	0.01763
ABHD17AP4_XXbac-B135H6.18	0.01764
TUBA8_HIRA	0.01785
ZDHHC8_PPIL2	0.01808
SLC25A1_C22orf39	0.01811
TXNRD2_RTN4R	0.01816
DGCR8_TMEM191C	0.01844
SEPT5_AC000089.3	0.01849
SCARF2_PPIL2	0.01883
KRT18P5_SLC7A4	0.01945
TUBA8_C22orf39	0.01952
AC004471.10_LINC00896	0.01982
AC004471.10_C22orf29	0.02003
TANGO2_UBE2L3	0.02009
TRMT2A_PPIL2	0.02024
AC000068.9_TBX1	0.02024
AC006547.13_XXbac-B562F10.11	0.02065
GGTLC3_TXNRD2	0.02077
C22orf39_HIC2	0.0208
TBX1_CRKL	0.02084
LINC01311_XXbac-B135H6.18	0.02116
CDC45_GGT2	0.02131
YDJC_PPIL2	0.02258
C22orf29_XXbac-B562F10.11	0.02296
XXbac-B444P24.8_SCARF2	0.02341
AC004471.9_DGCR14	0.02397
XXbac-B444P24.14_PPIL2	0.02398
TANGO2_ZDHHC8	0.02402
DGCR14_LINC01637	0.02412
AC008079.10_CRKL	0.02419
TANGO2_KRT18P5	0.02462
AC006547.13_GGT2	0.02499
XXbac-B135H6.18_PPIL2	0.02535
PRODH_KRT18P62	0.02562
TUBA8_TRMT2A	0.02572
DGCR8_UBE2L3	0.02605
TBX1_HIC2	0.02613
TRMT2A_E2F6P2	0.02653
C22orf39_KLHL22	0.02657
AC004471.9_MED15	0.02697
SLC7A4_PPIL2	0.02698
DGCR6_AC007326.10	0.02707
C22orf39_XXbac-B135H6.18	0.02744
ZDHHC8_AC007731.1	0.02814
CLDN5_ZNF74	0.02857
C22orf29_SNAP29	0.02903
CCDC188_XXbac-B444P24.14	0.02919
DGCR8_ZNF74	0.03007
XXbac-B562F10.11_MED15	0.03007
CCDC188_LINC01637	0.03023
AC000068.10_HIC2	0.03049
C22orf29_CCDC116	0.03096
AC004471.9_DGCR8	0.03097
PI4KA_PPIL2	0.03174
SEPT5_MED15	0.03263
CRKL_PPIL2	0.03324
XXbac-B444P24.10_PPIL2	0.03357
TUBA8_USP18	0.03379
CLTCL1_MED15	0.03382
COMT_SERPIND1	0.03424
UFD1L_AC000089.3	0.03438
GGT2_PPIL2	0.03483
AC006547.13_ZDHHC8	0.03485
AC007326.9_C22orf39	0.03514
AC000089.3_RTN4R	0.03603
CDC45_RTN4R	0.03634
AC007326.9_PPIL2	0.03684
MRPL40_ZNF74	0.03728
TUBA8_SLC25A1	0.03771
SLC25A1_LZTR1	0.03783
LINC01311_AC000089.3	0.03827
DGCR2_PPIL2	0.03854
ZNF74_KRT18P5	0.03867
UFD1L_ZNF74	0.03876
TANGO2_RANBP1	0.03898
TXNRD2_TMEM191C	0.03956
CCDC188_SLC7A4	0.0397
CDC45_SEPT5	0.03974
AC000068.9_C22orf29	0.03984
TUBA8_CLDN5	0.04004
CLDN5_UBE2L3	0.04054
AC007326.9_TXNRD2	0.04064
TANGO2_HIC2	0.04165
HIRA_RANBP1	0.0419
GGTLC3_MRPL40	0.04192
SLC7A4_GGT2	0.04208
AC000068.10_PPIL2	0.04233
LRRC74B_GGT2	0.04236
HIRA_TBX1	0.04275
SLC25A1_PPIL2	0.04321
C22orf29_AC006547.13	0.0435
ZDHHC8_SDF2L1	0.04366
C22orf39_LINC00896	0.04396
XXbac-B444P24.14_ZNF74	0.0441
DGCR8_KLHL22	0.04416
C22orf29_HIC2	0.04416
TRMT2A_MED15	0.04476
CCDC188_ZNF74	0.04488
AC004471.9_SDF2L1	0.04557
TXNRD2_LINC01637	0.04559
USP41_THAP7-AS1	0.04568
AC007326.9_DGCR8	0.04634
CLDN5_TANGO2	0.04646
XXbac-B444P24.10_KB-1592A4.15	0.04648
ZDHHC8_TUBA3GP	0.04701
SEPT5_CCDC116	0.04708
MRPL40_AIFM3	0.04855
TXNRD2_CCDC116	0.04857
AC000068.10_LZTR1	0.04858
DGCR2_E2F6P3	0.04859
SNAP29_YDJC	0.04914
AC000068.10_GNB1L	0.04995
AC004471.9_MRPL40	0.04995
SLC25A1_E2F6P3	0.05005
LINC00896_XXbac-B562F10.11	0.05033
TUBA8_AC006547.13	0.05046
TXNRD2_KLHL22	0.05067
GSC2_CCDC188	0.05157
TBX1_AIFM3	0.05185
CRKL_TUBA3GP	0.05193
C22orf39_DGCR8	0.05205
AC004471.10_PPIL2	0.05229
RTN4R_P2RX6	0.05234
TRMT2A_KB-1440D3.14	0.05241
GGTLC3_TANGO2	0.05244
AC008079.10_C22orf29	0.05296
UFD1L_C22orf29	0.05316
SEPT5_XXbac-B444P24.14	0.05342
CLDN5_DGCR8	0.05361
AC000068.5_XXbac-B444P24.14	0.054
XXbac-B444P24.14_HIC2	0.05402
ZDHHC8_KRT18P5	0.05408
GGTLC3_TBX1	0.05408
UFD1L_TANGO2	0.05419
PRODH_GGT2	0.05456
HIC2_CCDC116	0.05477
SERPIND1_PPIL2	0.05477
KRT18P5_HIC2	0.05489
TANGO2_XXbac-B444P24.14	0.05575
SLC25A1_AC000068.10	0.05601
DGCR6_PPIL2	0.05615
RIMBP3_UFD1L	0.05667
RANBP1_XXbac-B562F10.11	0.05775
MED15_RIMBP3B	0.05783
DGCR8_TRMT2A	0.05796
CLTCL1_E2F6P3	0.05797
C22orf29_ZNF74	0.0582
AC004471.9_XXbac-B444P24.8	0.0586
SERPIND1_CCDC116	0.05907
TANGO2_XXbac-B444P24.10	0.05927
TUBA8_LINC01311	0.0596
CCDC74BP1_THAP7-AS1	0.05975
LINC01311_XXbac-B444P24.10	0.05983
TUBA8_TBX1	0.06021
C22orf39_UFD1L	0.06079
CLTCL1_SCARF2	0.061
C22orf29_CRKL	0.06122
CLTCL1_KB-1183D5.13	0.06128
MRPL40_KB-1440D3.14	0.06158
GGTLC3_MED15	0.06185
C22orf29_RANBP1	0.06202
LINC00896_GGT2	0.06203
USP18_RTN4R	0.06219
AC004471.9_C22orf29	0.06223
SNAP29_GGT2	0.06241
DGCR6L_PPIL2	0.06274
LINC01311_KB-1592A4.15	0.06281
TXNRD2_LINC01651	0.06304
AC000068.9_KLHL22	0.06305
TUBA8_DGCR14	0.0633
SNAP29_LINC01637	0.06361
C22orf29_AIFM3	0.06373
TXNRD2_IGLL4P	0.0638
COMT_SNAP29	0.06414
ZNF74_RIMBP3B	0.06419
ARVCF_KB-1592A4.16	0.06423
AC008079.10_AC000089.3	0.06455
TBX1_THAP7	0.06457
C22orf39_CRKL	0.06478
SERPIND1_SLC7A4	0.06485
CLDN5_HIC2	0.06501
AC008079.9_SDF2L1	0.06506
C22orf39_SNAP29	0.06537
MED15_KB-1592A4.16	0.06561
XXbac-B444P24.8_P2RX6	0.06582
TUBA8_XXbac-B135H6.18	0.06631
C22orf39_AC000068.9	0.06659
AC007326.9_LZTR1	0.06663
CLDN5_SDF2L1	0.06737
TUBA8_CDC45	0.06739
COMT_ARVCF	0.06796
COMT_YDJC	0.06814
AC000068.10_RANBP1	0.06829
HIRA_C22orf39	0.06863
USP18_HIC2	0.06942
ZNF74_HIC2	0.06996
USP41_ZNF74	0.07028
AC000089.3_SNAP29	0.07083
ZDHHC8_MED15	0.07087
AC008079.10_GGT2	0.07152
KLHL22_MED15	0.07221
DGCR14_PPIL2	0.07225
USP18_AC006547.13	0.07227
CLDN5_TMEM191C	0.07312
AC008079.10_TMEM191B	0.0736
AC000068.9_SNAP29	0.07391
TRMT2A_KB-1592A4.15	0.07417
AC004471.9_TBX1	0.07484
TRMT2A_ZDHHC8	0.07496
AC008079.10_RANBP1	0.07511
SNAP29_HIC2	0.07569
GGTLC5P_DGCR9	0.07659
RIMBP3_TXNRD2	0.0768
RIMBP3_MED15	0.07726
AC007326.9_CCDC116	0.0777
SNAP29_KB-1440D3.14	0.07809
ZDHHC8_CCDC74BP1	0.07816
XXbac-B562F10.11_SNAP29	0.07825
AC000068.10_SNAP29	0.07873
CRKL_KB-1592A4.16	0.07894
TUBA8_UBE2L3	0.07946
PRODH_TANGO2	0.07963
ARVCF_MED15	0.08031
ZDHHC8_TMEM191C	0.08036
AC007326.9_THAP7	0.08056
C22orf39_AC000089.3	0.08067
THAP7-AS1_PPIL2	0.08076
LINC00896_PI4KA	0.08107
CDC45_POM121L8P	0.08135
XXbac-B444P24.8_XXbac-B135H6.18	0.08227
MED15_YDJC	0.08261
AC004471.10_CDC45	0.08457
KLHL22_P2RX6	0.08507
SCARF2_AIFM3	0.08578
C22orf29_ZDHHC8	0.086
AC000068.5_SCARF2	0.08702
DGCR6_TANGO2	0.08746
TXNRD2_TRMT2A	0.08773
PRODH_CCDC188	0.0887
MRPL40_TANGO2	0.08881
UFD1L_TBX1	0.08926
CLTCL1_IGLL4P	0.08951
COMT_KB-1592A4.16	0.08981
TUBA8_CRKL	0.09019
CLTCL1_SDF2L1	0.09061
DGCR6L_KB-1440D3.14	0.09065
P2RX6_KB-1592A4.15	0.09123
MRPL40_SCARF2	0.09146
CLTCL1_HIC2	0.09176
RANBP1_SDF2L1	0.09203
XXbac-B444P24.14_MED15	0.09221
HIRA_YDJC	0.09237
RIMBP3_CLTCL1	0.0927
AC008079.10_TBX1	0.09276
USP18_XXbac-B444P24.10	0.09286
AC008079.10_DGCR6L	0.09331
TBX1_SNAP29	0.09338
SNAP29_TMEM191C	0.09365
AC004471.10_CCDC116	0.09379
MED15_SDF2L1	0.0939
CDC45_TANGO2	0.09443
UFD1L_RIMBP3C	0.09443
AC007326.9_AC000089.3	0.09458
AC006547.13_THAP7	0.09481
TUBA8_P2RX6	0.09494
CDC45_CCDC188	0.09593
TBX1_SLC7A4	0.09601
PRODH_P2RX6	0.09634
AC007326.9_AC000068.10	0.09641
GGT2_RIMBP3C	0.09664
TXNRD2_AC007050.17	0.09722
MRPL40_AC007731.1	0.09737
C22orf39_COMT	0.09739
THAP7_KB-1440D3.14	0.09746
KLHL22_SNAP29	0.09754
SLC25A1_XXbac-B444P24.10	0.09774
AC000078.5_XXbac-B444P24.10	0.09861
TXNRD2_KB-1440D3.14	0.09862
MRPL40_KB-1183D5.13	0.09875
TXNRD2_XXbac-B444P24.10	0.09879
TUBA8_TXNRD2	0.09914
ZDHHC8_CCDC188	0.09931
XXbac-B444P24.10_HIC2	0.09948
COMT_CCDC116	0.0996
USP41_LINC01637	0.09967
TMEM191B_LZTR1	0.09987
TMEM191B_DGCR8	0.1001
DGCR2_CCDC74BP1	0.1006
SNAP29_UBE2L3	0.1007
DGCR2_C22orf29	0.101
GGTLC5P_TMEM191B	0.1017
DGCR2_BCRP6	0.1018
AC004471.9_SNAP29	0.1026
AC006547.13_RTN4R	0.1029
AC000078.5_XXbac-B444P24.14	0.1039
CLTCL1_KRT18P5	0.104
AC004471.9_HIRA	0.1046
CLDN5_XXbac-B444P24.10	0.1049
USP18_LZTR1	0.105
RANBP1_MED15	0.1051
AC008079.9_YDJC	0.1054
AC008079.10_LINC01311	0.1054
TXNRD2_XXbac-B562F10.11	0.1059
COMT_LINC01637	0.1061
MED15_GGT2	0.1063
RIMBP3_ZDHHC8	0.1071
ZNF74_KLHL22	0.1074
DGCR2_KB-1183D5.13	0.1075
UFD1L_ABHD17AP4	0.1076
LINC00896_KLHL22	0.1078
TBX1_TRMT2A	0.1083
TBX1_XXbac-B562F10.11	0.1083
ARVCF_LINC00896	0.1084
AC000068.10_SCARF2	0.1096
DGCR8_KB-1592A4.16	0.1096
UFD1L_MED15	0.1096
LINC01311_PPIL2	0.1096
TUBA8_RTN4R	0.1101
AC007326.9_SEPT5	0.1106
TXNRD2_XXbac-B444P24.8	0.1109
GNB1L_CRKL	0.1109
RTN4R_ZNF74	0.111
USP18_XXbac-B33L19.4	0.1118
TUBA8_GGT2	0.1119
MED15_HIC2	0.112
AC006547.13_UBE2L3	0.1124
LINC01311_TMEM191C	0.1127
GGTLC3_DGCR8	0.113
CDC45_KB-1183D5.13	0.113
AC004471.9_UFD1L	0.1134
DGCR14_CRKL	0.1142
TUBA8_TANGO2	0.115
AC004471.10_AC000068.5	0.1153
LRRC74B_PPIL2	0.1154
USP41_MED15	0.1155
COMT_TANGO2	0.1155
CLTCL1_KLHL22	0.1163
UFD1L_CRKL	0.1163
LINC01311_MED15	0.1163
AC000078.5_SLC9A3P2	0.1164
BCRP6_RIMBP3B	0.1164
TUBA8_PPIL2	0.1166
TXNRD2_SLC7A4	0.1166
SLC25A1_RTN4R	0.1167
UFD1L_XXbac-B444P24.10	0.1173
AC000068.5_CCDC188	0.1175
AC008079.9_SCARF2	0.1177
AC000068.9_ZDHHC8	0.118
TANGO2_SLC7A4	0.1183
AC000089.3_LINC00896	0.1185
DGCR14_LZTR1	0.1186
AC000068.9_LZTR1	0.1186
C22orf29_LZTR1	0.1193
AC008079.10_ZDHHC8	0.1194
HIRA_KLHL22	0.1196
AC000068.5_XXbac-B444P24.10	0.12
XXbac-B562F10.11_UBE2L3	0.1201
C22orf29_CCDC188	0.1202
DGCR9_SCARF2	0.1204
CLTCL1_LINC01637	0.1207
SEPT5_RTN4R	0.1209
RANBP1_CCDC188	0.121
XXbac-B444P24.8_SLC7A4	0.1215
AC007326.9_CLDN5	0.1218
GSC2_MED15	0.1226
AC000068.10_CCDC116	0.1231
AC004461.4_KB-1592A4.15	0.1232
SLC25A1_TXNRD2	0.1236
SNAP29_BCRP6	0.1236
KLHL22_KB-1183D5.13	0.1241
SLC25A1_SEPT5	0.1242
HIRA_KRT18P5	0.1242
TMEM191B_XXbac-B562F10.11	0.1249
THAP7_BCRP6	0.125
CDC45_LRRC74B	0.1255
UFD1L_TXNRD2	0.1255
SLC25A1_KLHL22	0.1256
C22orf39_TXNRD2	0.1258
LINC01662_LINC00896	0.1259
MED15_CRKL	0.1264
DGCR8_XXbac-B444P24.10	0.127
DGCR14_CCDC116	0.127
SEPT5_UBE2L3	0.1272
C22orf29_KRT18P5	0.1273
TUBA8_LINC00895	0.1274
KRT18P62_ARVCF	0.1275
ZDHHC8_UBE2L3	0.1277
AC004471.9_TXNRD2	0.1277
MRPL40_AC006547.13	0.1278
COMT_TXNRD2	0.128
TMEM191B_AIFM3	0.1281
KRT18P5_TMEM191C	0.1284
C22orf39_CCDC116	0.1285
SLC25A1_HIC2	0.1288
DGCR8_XXbac-B444P24.14	0.1294
PRODH_AC007050.17	0.1302
GGTLC3_AC004471.9	0.1302
SLC25A1_XXbac-B444P24.8	0.131
PRODH_E2F6P2	0.131
XXbac-B444P24.10_SNAP29	0.1317
DGCR9_DGCR2	0.1317
C22orf29_COMT	0.1318
AC004461.4_AC004471.10	0.132
LINC01311_LINC00896	0.1322
RANBP1_ZNF74	0.1322
AC008079.10_C22orf39	0.1322
DGCR14_AC002472.11	0.1326
COMT_PI4KA	0.1327
SEPT5_TRMT2A	0.1329
ZDHHC8_KB-1592A4.15	0.1329
USP18_ZDHHC8	0.133
AC008079.10_RIMBP3	0.1331
AC000068.10_TBX1	0.1333
AC000068.5_KRT18P5	0.1334
THAP7_KB-1592A4.16	0.1334
TXNRD2_RANBP1	0.134
CRKL_KB-1440D3.14	0.1342
CCDC188_LINC00896	0.1344
AC007326.9_SDF2L1	0.1344
AC004471.9_CCDC188	0.1353
TANGO2_SCARF2	0.1362
CLTCL1_RANBP1	0.1364
DGCR9_TXNRD2	0.1364
GNB1L_POM121L7P	0.1372
TUBA8_YDJC	0.1374
AC007326.9_DGCR6L	0.1378
ZNF74_CRKL	0.1381
C22orf39_GGT2	0.1383
CLDN5_TRMT2A	0.1389
TBX1_KRT18P5	0.1395
ZDHHC8_AIFM3	0.1396
DGCR2_E2F6P2	0.1398
CLTCL1_LINC00895	0.1403
AC006547.13_MED15	0.1404
ZNF74_MED15	0.1408
LINC01311_KLHL22	0.1413
MRPL40_TXNRD2	0.1421
AC007326.9_LINC01311	0.1424
USP18_AC000068.9	0.1425
PRODH_RIMBP3B	0.1431
AC008079.10_AC000068.9	0.1431
HIRA_ZNF74	0.1433
C22orf39_ZDHHC8	0.1435
C22orf29_DGCR8	0.1439
SLC25A1_C22orf29	0.1441
P2RX6_LRRC74B	0.1443
POM121L7P_UBE2L3	0.1443
AC008079.10_CCDC116	0.1445
CLDN5_KB-1440D3.14	0.1446
AC004471.10_ZNF74	0.1447
SLC25A1_COMT	0.1449
GGTLC3_GGT2	0.1452
AC004471.9_AIFM3	0.1457
CCDC74BP1_LZTR1	0.1462
CLTCL1_BCRP6	0.1464
AC004471.9_RANBP1	0.1464
USP41_SLC9A3P2	0.1467
RTN4R_SDF2L1	0.1467
TBX1_KB-1440D3.14	0.1467
C22orf39_SEPT5	0.1469
AC008079.10_PPIL2	0.1472
TBX1_GGT2	0.1473
AC000068.10_UBE2L3	0.1476
AC000089.3_RANBP1	0.1477
LINC01311_GGT2	0.148
AC007326.9_ARVCF	0.1481
COMT_AC006547.13	0.1482
AC004471.9_XXbac-B444P24.10	0.1482
DGCR9_CCDC116	0.1482
ZDHHC8_KB-1183D5.13	0.1484
PI4KA_AIFM3	0.1488
ZDHHC8_P2RX6	0.1496
C22orf29_RTN4R	0.1498
LINC00896_SCARF2	0.15
UFD1L_DGCR8	0.1504
XXbac-B444P24.14_SCARF2	0.1511
COMT_TRMT2A	0.1511
USP18_SEPT5	0.1513
TMEM191C_UBE2L3	0.1514
HIRA_UBE2L3	0.1514
AC000089.3_THAP7	0.1516
ZDHHC8_LINC01637	0.1519
ZNF74_UBE2L3	0.152
DGCR8_XXbac-B444P24.8	0.1522
RTN4R_XXbac-B562F10.11	0.1522
PRODH_POM121L7P	0.1525
AC004471.9_CRKL	0.1529
AC008079.10_MED15	0.1531
C22orf39_SDF2L1	0.1536
CRKL_AC002472.11	0.154
AC008079.9_BCRP5	0.1541
TMEM191B_XXbac-B444P24.10	0.1546
SEPT5_RIMBP3C	0.1554
AC007326.9_TRMT2A	0.1559
PRODH_AC007326.10	0.156
GNB1L_SLC7A4	0.156
AC000068.9_UFD1L	0.1562
KB-1592A4.15_TMEM191C	0.1564
TMEM191B_DGCR6L	0.1565
BCRP6_CCDC116	0.1566
AC007326.9_SCARF2	0.1568
AC000068.9_LINC00896	0.1568
DGCR8_RTN4R	0.1568
AIFM3_UBE2L3	0.1576
HIRA_AC000068.10	0.1581
UFD1L_PI4KA	0.1586
MED15_UBE2L3	0.159
AC000068.5_DGCR8	0.1591
AC004471.9_AC000078.5	0.1605
AC000068.5_AC000089.3	0.1605
TANGO2_USP41	0.1605
MRPL40_C22orf39	0.1607
DGCR14_TMEM191C	0.1608
AC000068.10_XXbac-B444P24.8	0.1611
TRMT2A_CCDC188	0.1612
PRODH_MED15	0.1614
SLC25A1_KB-1440D3.14	0.1615
RTN4R_SNAP29	0.1622
PRODH_SLC25A1	0.1624
AC008079.10_SLC25A1	0.1626
DGCR8_P2RX6	0.1635
DGCR6L_RIMBP3C	0.1636
KRT18P5_SERPIND1	0.1637
TUBA3GP_CCDC116	0.1637
ZDHHC8_GGT2	0.1639
DGCR8_SDF2L1	0.1643
ABHD17AP4_KB-1440D3.14	0.1653
TXNRD2_BCRP6	0.1658
LINC01311_C22orf29	0.166
DGCR14_TRMT2A	0.1662
LINC00896_P2RX6	0.1663
CLTCL1_SLC7A4	0.167
PRODH_CCDC116	0.1675
TANGO2_TMEM191C	0.1675
KB-1440D3.14_PPIL2	0.1678
AC004471.9_C22orf39	0.168
COMT_POM121L8P	0.1681
BCRP6_PPIL2	0.1687
CDC45_CLDN5	0.1687
XXbac-B444P24.8_ABHD17AP4	0.1693
GGTLC3_C22orf39	0.1696
CDC45_HIC2	0.17
AC004471.10_TBX1	0.1702
C22orf29_TXNRD2	0.1704
CLTCL1_THAP7	0.1708
AC008079.10_XXbac-B562F10.11	0.171
C22orf29_SERPIND1	0.1711
GSC2_YDJC	0.1712
HIRA_C22orf29	0.1716
USP18_CCDC188	0.1719
C22orf29_KLHL22	0.1724
KLHL22_KB-1592A4.15	0.1727
RIMBP3_KB-1440D3.14	0.1728
USP18_POM121L7P	0.1731
SNAP29_PPIL2	0.1737
USP41_SLC7A4	0.1737
PRODH_LINC01311	0.1738
KRT18P5_MED15	0.1742
UFD1L_AC002472.11	0.1744
USP41_KB-1592A4.16	0.1747
KRT18P62_SNAP29	0.1754
MRPL40_POM121L7P	0.1766
DGCR14_XXbac-B135H6.18	0.177
TUBA8_XXbac-B562F10.11	0.1771
DGCR6_COMT	0.1774
MRPL40_XXbac-B562F10.11	0.1775
TMEM191B_PPIL2	0.1779
HIRA_LINC01637	0.1783
GGTLC3_SCARF2	0.1786
GSC2_SLC25A1	0.1786
RIMBP3C_YDJC	0.1787
AC004471.9_HIC2	0.179
RANBP1_RTN4R	0.1795
GSC2_ZNF74	0.1797
SLC25A1_AC000089.3	0.1803
MRPL40_COMT	0.1805
AC000068.5_MED15	0.1806
TXNRD2_ARVCF	0.1807
LZTR1_E2F6P3	0.1807
HIRA_TANGO2	0.1808
TRMT2A_SNAP29	0.1812
DGCR8_ABHD17AP4	0.1816
HIRA_MED15	0.1821
C22orf39_YDJC	0.1821
TRMT2A_SDF2L1	0.1822
DGCR14_CCDC188	0.1822
RANBP1_USP41	0.1824
AC008079.10_CCDC188	0.1835
AC000068.9_MED15	0.184
XXbac-B444P24.8_THAP7	0.1842
LINC01311_ZDHHC8	0.1843
LZTR1_KB-1592A4.16	0.1848
AC004471.9_AC000089.3	0.185
MED15_XXbac-B135H6.18	0.1856
SEPT5_C22orf29	0.1862
SLC25A1_LRRC74B	0.1865
SLC9A3P2_GGT2	0.1866
AIFM3_BCRP6	0.1866
CLTCL1_ABHD17AP4	0.1869
ZDHHC8_LRRC74B	0.1878
TRMT2A_KRT18P5	0.1878
ZDHHC8_KLHL22	0.1881
ZDHHC8_SNAP29	0.1881
GNB1L_AC000078.5	0.1885
AC007326.9_XXbac-B444P24.14	0.1893
GGT2_BCRP6	0.1898
TRMT2A_LINC00896	0.1901
XXbac-B444P24.10_AIFM3	0.1902
DGCR6_POM121L7P	0.1902
AC000078.5_CCDC188	0.1907
CDC45_TXNRD2	0.1909
ZNF74_AC002472.11	0.1912
AC007326.9_CCDC74BP1	0.1912
CDC45_AC006547.13	0.1918
USP18_CLDN5	0.1921
GNB1L_MED15	0.1922
SLC25A1_CCDC116	0.1923
KLHL22_KB-1440D3.14	0.1923
TRMT2A_DGCR6L	0.1924
DGCR14_DGCR8	0.193
DGCR6L_IGLL4P	0.1931
KLHL22_SERPIND1	0.1932
MED15_P2RX6	0.1936
GGTLC3_HIC2	0.1937
COMT_GGT2	0.1937
C22orf39_SCARF2	0.1938
LINC00896_TMEM191C	0.1939
C22orf29_P2RX6	0.194
USP18_DGCR14	0.1954
ZDHHC8_XXbac-B562F10.11	0.1959
TBX1_C22orf29	0.196
XXbac-B444P24.10_THAP7-AS1	0.1961
TANGO2_DGCR6L	0.1962
COMT_CRKL	0.1964
SNAP29_CRKL	0.1967
TUBA8_XXbac-B444P24.8	0.1969
PRODH_RTN4R	0.1969
UFD1L_XXbac-B135H6.18	0.1972
XXbac-B444P24.8_LINC00896	0.1974
GSC2_KB-1183D5.13	0.1976
PRODH_USP41	0.1982
CLTCL1_SNAP29	0.1983
AC004471.9_CLTCL1	0.1985
TANGO2_ZNF74	0.1991
KRT18P62_CLTCL1	0.1992
CCDC188_XXbac-B444P24.10	0.2
ARVCF_PPIL2	0.2001
SLC25A1_CRKL	0.2004
USP18_C22orf29	0.2007
LINC01311_CLTCL1	0.201
USP18_XXbac-B444P24.8	0.2011
GNB1L_RIMBP3B	0.2012
LRRC74B_SDF2L1	0.2013
AC000068.9_DGCR6L	0.2017
AC000068.9_AC000068.10	0.2017
GGTLC3_TMEM191B	0.2019
KB-1592A4.15_YDJC	0.2019
AC004471.10_ARVCF	0.2021
XXbac-B562F10.11_P2RX6	0.2023
RIMBP3_PI4KA	0.2023
SLC25A1_UFD1L	0.2024
DGCR9_DGCR14	0.2028
LINC01662_POM121L7P	0.2032
TUBA8_SDF2L1	0.2033
ZDHHC8_SCARF2	0.2035
DGCR14_XXbac-B562F10.11	0.2047
C22orf39_SERPIND1	0.2047
AC000089.3_C22orf29	0.205
UFD1L_TRMT2A	0.2052
XXbac-B444P24.8_SERPIND1	0.2055
DGCR6_CRKL	0.206
AC000068.9_AC006547.13	0.2064
SLC9A3P2_LRRC74B	0.2066
CLDN5_CCDC188	0.2068
TBX1_POM121L7P	0.207
XXbac-B562F10.11_KB-1440D3.14	0.2071
DGCR9_CCDC74BP1	0.2071
UFD1L_COMT	0.2073
C22orf29_UBE2L3	0.2075
DGCR8_CCDC188	0.2075
ARVCF_XXbac-B444P24.8	0.2076
AC000089.3_CCDC116	0.2079
AC000068.5_TXNRD2	0.2081
TUBA8_RIMBP3C	0.2082
XXbac-B444P24.10_KB-1440D3.14	0.2083
CLTCL1_KB-1592A4.15	0.2083
AC008079.10_XXbac-B444P24.10	0.2087
SLC25A1_TBX1	0.2094
TMEM191B_POM121L7P	0.2098
AC000068.9_SCARF2	0.2103
AC008079.10_UBE2L3	0.2108
XXbac-B444P24.10_POM121L7P	0.211
AC000068.10_DGCR6L	0.2111
HIRA_SNAP29	0.2113
KLHL22_POM121L7P	0.2113
LINC00896_POM121L7P	0.2116
DGCR6_AC000068.10	0.2128
TBX1_KB-1592A4.15	0.2129
ARVCF_KB-1592A4.15	0.2129
AC008079.10_CDC45	0.2132
LINC01662_PRODH	0.2138
CLDN5_XXbac-B562F10.11	0.2139
XXbac-B444P24.8_CCDC116	0.2139
GSC2_THAP7-AS1	0.214
TANGO2_AC002472.11	0.2141
GGTLC3_P2RX6	0.2141
SLC25A1_YDJC	0.2144
ZDHHC8_POM121L8P	0.2158
GSC2_THAP7	0.2158
GGT2_HIC2	0.2159
UFD1L_CDC45	0.2168
AC000078.5_ARVCF	0.2178
KRT18P5_POM121L7P	0.2178
TUBA8_DGCR8	0.2183
AC004471.10_MRPL40	0.2188
TANGO2_TRMT2A	0.219
CLDN5_DGCR6L	0.219
AC000068.5_TBX1	0.2194
GSC2_DGCR8	0.2194
HIRA_XXbac-B444P24.14	0.2195
COMT_XXbac-B444P24.8	0.2201
CDC45_USP41	0.2203
AC004471.10_CCDC188	0.2204
DGCR9_SEPT5	0.2206
CLTCL1_AC000068.9	0.2206
RANBP1_ABHD17AP4	0.2208
USP41_KB-1183D5.13	0.2208
SERPIND1_GGT2	0.2209
TUBA8_AC000089.3	0.2214
USP41_POM121L7P	0.2215
TUBA8_AC000078.5	0.2217
XXbac-B562F10.11_KB-1592A4.15	0.2219
XXbac-B444P24.10_RIMBP3C	0.2219
C22orf39_XXbac-B444P24.8	0.2222
USP18_CCDC116	0.2223
TMEM191B_PI4KA	0.2233
RIMBP3_CCDC116	0.2235
USP18_GNB1L	0.2237
CLTCL1_THAP7-AS1	0.2238
UFD1L_ZDHHC8	0.224
C22orf39_XXbac-B444P24.14	0.224
SCARF2_MED15	0.2241
USP41_ABHD17AP4	0.2249
USP18_KRT18P62	0.2256
ARVCF_LRRC74B	0.2258
SEPT5_ZNF74	0.2259
CRKL_SLC7A4	0.226
KRT18P5_ABHD17AP4	0.2264
UFD1L_XXbac-B444P24.8	0.2269
RANBP1_AC002472.11	0.2269
XXbac-B444P24.8_KB-1592A4.15	0.2269
CDC45_TBX1	0.2269
LINC00896_KB-1592A4.15	0.2272
HIRA_BCRP6	0.2276
RIMBP3_DGCR14	0.2282
CLTCL1_LRRC74B	0.2283
RANBP1_KB-1592A4.15	0.2287
DGCR6L_AC002472.11	0.2288
GSC2_AC000068.9	0.2291
GGTLC3_ARVCF	0.2291
AC008079.9_TXNRD2	0.2291
C22orf29_THAP7-AS1	0.23
LZTR1_YDJC	0.2301
RANBP1_XXbac-B444P24.8	0.2302
ARVCF_KB-1183D5.13	0.2304
ZNF74_THAP7	0.2304
GGT2_POM121L8P	0.2309
LZTR1_BCRP6	0.231
UFD1L_AC006547.13	0.231
LINC01311_XXbac-B562F10.11	0.231
AC004471.9_ZNF74	0.2311
PI4KA_GGT2	0.2312
TBX1_SERPIND1	0.2317
AC008079.9_E2F6P3	0.232
DGCR9_MED15	0.2326
CRKL_CCDC116	0.2328
KRT18P5_THAP7	0.2332
TANGO2_RIMBP3C	0.2333
AC000078.5_LINC01637	0.2336
RANBP1_POM121L7P	0.2338
ZNF74_BCRP5	0.2338
LINC01311_TANGO2	0.234
XXbac-B444P24.8_KB-1440D3.14	0.2342
TUBA8_THAP7-AS1	0.2344
GNB1L_SNAP29	0.2344
C22orf39_POM121L7P	0.2345
TBX1_RANBP1	0.2352
AC000078.5_KLHL22	0.2354
TUBA8_CCDC188	0.2361
ARVCF_AC006547.13	0.2363
XXbac-B135H6.18_GGT2	0.2365
AC000089.3_GNB1L	0.2367
TUBA8_GGTLC5P	0.2368
HIRA_KB-1183D5.13	0.2373
USP18_XXbac-B135H6.18	0.2375
DGCR14_C22orf29	0.2382
SLC7A4_AC002472.11	0.2387
ABHD17AP4_KB-1592A4.15	0.2387
UFD1L_KB-1440D3.14	0.239
TANGO2_LINC01637	0.2391
DGCR9_SLC25A1	0.2394
CDC45_ZDHHC8	0.2398
SLC25A1_LINC00896	0.2399
RANBP1_TRMT2A	0.2404
LINC00896_DGCR6L	0.2404
SERPIND1_LRRC74B	0.2407
BCRP6_TMEM191C	0.2409
MED15_PI4KA	0.2409
PI4KA_XXbac-B135H6.18	0.2409
USP18_DGCR9	0.2414
AIFM3_TMEM191C	0.2416
GGTLC3_COMT	0.2418
SNAP29_SDF2L1	0.2421
PRODH_CDC45	0.2424
SERPIND1_UBE2L3	0.2427
TBX1_SCARF2	0.243
CLDN5_POM121L7P	0.2431
PRODH_LINC01651	0.2433
GSC2_KLHL22	0.2437
AC006547.13_CCDC74BP1	0.2439
AC008079.9_RTN4R	0.2439
TUBA8_AC007326.9	0.244
RANBP1_SNAP29	0.2442
KLHL22_XXbac-B135H6.18	0.2442
AC000068.10_SEPT5	0.2443
TUBA8_SNAP29	0.2447
AC000068.10_DGCR8	0.2456
TXNRD2_USP41	0.2461
GSC2_KB-1592A4.15	0.2463
PRODH_SLC7A4	0.2466
AC000089.3_XXbac-B444P24.14	0.2471
GNB1L_TMEM191C	0.2476
AC008079.10_THAP7-AS1	0.2481
TMEM191B_GGT2	0.2486
AC000068.10_COMT	0.2491
DGCR2_DGCR6L	0.2498
COMT_DGCR8	0.2499
AC000078.5_POM121L7P	0.2502
SLC25A1_CDC45	0.2504
DGCR9_GGT2	0.2505
AC000068.9_ZNF74	0.2506
XXbac-B444P24.8_KRT18P5	0.2507
AC008079.10_TRMT2A	0.2509
CLDN5_YDJC	0.2511
AC008079.9_ZNF74	0.2511
DGCR14_THAP7	0.2513
MRPL40_XXbac-B135H6.18	0.2522
AC004471.10_SERPIND1	0.2522
SLC25A1_ZDHHC8	0.2525
SNAP29_CCDC116	0.2526
LINC01637_AIFM3	0.253
LINC01311_CDC45	0.2538
TBX1_UBE2L3	0.2543
CLTCL1_CLDN5	0.2543
AC000068.9_CCDC116	0.2546
TBX1_AC006547.13	0.2546
CCDC188_XXbac-B562F10.11	0.2549
DGCR9_SERPIND1	0.2551
MRPL40_CDC45	0.2552
USP41_AIFM3	0.2554
AC007326.9_SLC9A3P2	0.2556
ZNF74_RIMBP3C	0.2556
AC008079.9_MRPL40	0.256
AC000068.5_CCDC74BP1	0.2561
TUBA8_COMT	0.2561
XXbac-B562F10.11_KRT18P5	0.2563
TRMT2A_THAP7	0.2565
SCARF2_THAP7-AS1	0.2572
USP41_E2F6P2	0.2575
TXNRD2_BCRP5	0.2577
AC004471.10_GNB1L	0.258
TBX1_KB-1183D5.13	0.2582
CLDN5_KLHL22	0.2584
TBX1_XXbac-B444P24.8	0.2589
TXNRD2_TANGO2	0.2592
CLTCL1_XXbac-B562F10.11	0.2594
ARVCF_THAP7	0.2597
AC000068.5_SEPT5	0.2598
XXbac-B444P24.10_THAP7	0.2599
SLC9A3P2_SNAP29	0.2603
USP41_IGLL4P	0.2604
SLC25A1_GGT2	0.2608
CLTCL1_LZTR1	0.2612
CCDC116_PPIL2	0.2614
GGTLC5P_UFD1L	0.2615
AC000068.9_UBE2L3	0.2616
CDC45_KB-1592A4.15	0.2619
USP18_E2F6P2	0.2624
ARVCF_USP41	0.263
USP18_SLC25A1	0.263
DGCR2_SDF2L1	0.2632
TBX1_LINC01637	0.2634
KLHL22_BCRP6	0.2635
CLDN5_RIMBP3C	0.2638
KRT18P5_THAP7-AS1	0.2642
PRODH_RIMBP3C	0.2648
DGCR6_C22orf39	0.2657
GGTLC3_AC000068.9	0.2661
KRT18P5_SDF2L1	0.2662
SCARF2_YDJC	0.2664
MRPL40_UBE2L3	0.2664
RIMBP3_XXbac-B444P24.8	0.2666
PRODH_AC002472.11	0.2666
CCDC74BP1_AIFM3	0.2668
PRODH_LINC00896	0.2672
DGCR6_BCRP6	0.2673
AC000078.5_SLC7A4	0.2675
TANGO2_KB-1592A4.15	0.2678
SEPT5_KB-1592A4.15	0.2681
AC000089.3_UBE2L3	0.2682
CDC45_COMT	0.2688
AIFM3_THAP7	0.2691
UFD1L_TMEM191C	0.2691
USP41_UBE2L3	0.2697
AC008079.10_SDF2L1	0.2698
AC000068.10_CRKL	0.2699
LZTR1_CCDC116	0.2701
TRMT2A_TMEM191C	0.2702
SEPT5_ARVCF	0.2704
C22orf39_RTN4R	0.2711
AC008079.10_XXbac-B444P24.8	0.2722
CRKL_UBE2L3	0.2722
C22orf29_SDF2L1	0.2735
MRPL40_BCRP6	0.2737
SEPT5_COMT	0.2738
RTN4R_MED15	0.2744
ARVCF_GGT2	0.2744
DGCR6_DGCR14	0.2755
USP41_CCDC74BP1	0.2757
CLDN5_BCRP6	0.2763
LINC01311_XXbac-B444P24.8	0.2763
TANGO2_RTN4R	0.2765
USP18_GGTLC5P	0.2766
RIMBP3_GNB1L	0.2767
AC000078.5_XXbac-B562F10.11	0.2772
CDC45_MED15	0.2775
LINC00896_LZTR1	0.278
AC006547.13_HIC2	0.278
CLTCL1_AC000089.3	0.2781
AC004471.9_UBE2L3	0.2783
TUBA8_CLTCL1	0.2789
CCDC188_PI4KA	0.279
AC004471.10_TMEM191C	0.2793
AC000068.5_AIFM3	0.2794
C22orf39_ZNF74	0.2797
CDC45_YDJC	0.2801
AC000089.3_KLHL22	0.2804
AC004471.9_KLHL22	0.2825
GNB1L_UBE2L3	0.2829
GSC2_LINC00896	0.2831
KRT18P5_PI4KA	0.2833
LINC01311_CLDN5	0.2833
TUBA8_THAP7	0.2836
LINC00896_KRT18P5	0.2839
ZDHHC8_RIMBP3C	0.2842
SLC25A1_SERPIND1	0.2843
USP18_LINC00895	0.2844
AC004471.9_AC000068.5	0.2844
BCRP6_HIC2	0.2845
TANGO2_GGT2	0.2846
GNB1L_LINC01651	0.2853
XXbac-B444P24.8_SDF2L1	0.2854
C22orf29_DGCR6L	0.2855
ZDHHC8_DGCR6L	0.2857
SERPIND1_POM121L7P	0.2857
C22orf29_XXbac-B135H6.18	0.2858
XXbac-B444P24.10_XXbac-B562F10.11	0.2859
USP18_SNAP29	0.2862
AC004461.4_CCDC116	0.2863
TBX1_P2RX6	0.2869
RIMBP3_AC004471.10	0.2871
USP41_AC002472.11	0.2874
TXNRD2_SERPIND1	0.2875
AC008079.10_LZTR1	0.2876
SEPT5_XXbac-B444P24.8	0.2876
DGCR9_LINC00896	0.2877
BCRP6_RIMBP3C	0.2877
XXbac-B562F10.11_TMEM191C	0.2877
CLTCL1_TMEM191C	0.288
USP41_P2RX6	0.2882
GGTLC3_DGCR14	0.2884
MRPL40_LINC00896	0.2885
DGCR8_BCRP6	0.2885
AC008079.9_BCRP6	0.2888
AC004471.9_LINC00896	0.2889
AC007326.9_HIC2	0.2892
USP18_DGCR8	0.2895
CDC45_SLC7A4	0.2898
GSC2_CDC45	0.2899
AC004471.10_CLTCL1	0.29
AC004471.10_XXbac-B135H6.18	0.2904
ZDHHC8_ZNF74	0.2906
CLDN5_POM121L8P	0.2908
TANGO2_KB-1183D5.13	0.2908
TUBA8_KB-1183D5.13	0.2908
LINC01637_CCDC116	0.291
AC004471.9_ZDHHC8	0.2911
AC008079.9_SLC7A4	0.2911
MRPL40_XXbac-B444P24.8	0.2912
DGCR6_AIFM3	0.2913
CCDC188_THAP7	0.2918
AC008079.10_DGCR14	0.2922
GSC2_DGCR6L	0.2934
BCRP6_UBE2L3	0.2934
AC004471.10_GGT2	0.2935
DGCR8_LINC00896	0.2937
PI4KA_YDJC	0.2938
SLC7A4_UBE2L3	0.2938
TMEM191B_AC000068.10	0.2939
SLC7A4_TMEM191C	0.2947
DGCR8_KB-1440D3.14	0.2949
RTN4R_KB-1440D3.14	0.2951
USP41_KRT18P5	0.2957
LINC01311_SNAP29	0.2962
AC004471.9_SEPT5	0.2968
TUBA8_AC000068.10	0.2969
CLTCL1_AC000068.5	0.2969
DGCR6L_YDJC	0.297
MED15_BCRP6	0.297
YDJC_KB-1440D3.14	0.2974
AC006547.13_ABHD17AP4	0.2974
DGCR6L_XXbac-B33L19.4	0.2976
CRKL_RIMBP3C	0.2981
USP18_MRPL40	0.2981
TRMT2A_YDJC	0.2982
C22orf39_AC006547.13	0.2982
GSC2_PI4KA	0.2983
COMT_THAP7	0.2991
CRKL_BCRP6	0.2992
TANGO2_AIFM3	0.2998
AC007326.9_AC006547.13	0.2999
RTN4R_SERPIND1	0.3001
ABHD17AP4_PPIL2	0.3003
GGTLC3_AC000068.10	0.3004
AC008079.10_AC007326.9	0.3007
GGTLC3_CLTCL1	0.3009
RANBP1_THAP7	0.301
AC000068.5_ZDHHC8	0.3015
LINC01637_HIC2	0.3018
GNB1L_RANBP1	0.3019
PRODH_THAP7	0.3019
RTN4R_YDJC	0.3021
SEPT5_TXNRD2	0.3029
AC000089.3_ZDHHC8	0.3031
C22orf39_AIFM3	0.3033
XXbac-B444P24.10_DGCR6L	0.3033
TUBA8_LZTR1	0.3039
TANGO2_P2RX6	0.304
LINC01637_GGT2	0.304
AC006547.13_XXbac-B135H6.18	0.3041
AC004471.10_SNAP29	0.3043
C22orf29_THAP7	0.3043
AC000078.5_THAP7-AS1	0.3049
GNB1L_LRRC74B	0.3049
DGCR9_PPIL2	0.3049
CLTCL1_RTN4R	0.3055
AC006547.13_PI4KA	0.3057
AC000068.9_TANGO2	0.3058
SLC25A1_XXbac-B444P24.14	0.3058
AC004471.10_MED15	0.3059
XXbac-B135H6.18_SLC7A4	0.306
MRPL40_CCDC116	0.3061
PRODH_SCARF2	0.3061
C22orf29_TANGO2	0.3067
GNB1L_THAP7-AS1	0.3071
GSC2_SDF2L1	0.3073
KRT18P5_AIFM3	0.3078
LZTR1_KB-1183D5.13	0.3079
TUBA8_AC002472.11	0.3081
CLTCL1_DGCR8	0.309
LINC00896_RTN4R	0.309
CCDC188_HIC2	0.3092
SLC25A1_AC006547.13	0.3094
UFD1L_SERPIND1	0.3097
RIMBP3_USP41	0.3098
POM121L7P_PPIL2	0.3099
SERPIND1_BCRP6	0.31
AC006547.13_KRT18P5	0.3114
UFD1L_XXbac-B33L19.4	0.3119
AC000089.3_XXbac-B562F10.11	0.3123
CCDC188_MED15	0.3136
CCDC74BP1_ABHD17AP4	0.3141
LINC00896_HIC2	0.3142
USP18_AC007326.10	0.3143
TANGO2_KB-1440D3.14	0.3143
AC008079.9_UFD1L	0.3144
TMEM191B_USP41	0.3152
XXbac-B444P24.8_YDJC	0.3153
XXbac-B562F10.11_GGT2	0.316
DGCR14_PI4KA	0.316
DGCR14_HIC2	0.3163
TXNRD2_RIMBP3B	0.3167
COMT_KB-1440D3.14	0.3167
XXbac-B444P24.8_ZNF74	0.3169
SEPT5_THAP7	0.317
COMT_AIFM3	0.3172
DGCR8_SNAP29	0.3172
GGT2_LINC01651	0.3173
CDC45_C22orf29	0.3173
POM121L7P_SDF2L1	0.3176
RANBP1_UBE2L3	0.3177
CLDN5_MED15	0.3178
AC000068.5_CLDN5	0.3182
TMEM191B_SLC25A1	0.3184
DGCR6_AC007326.9	0.3184
AC008079.10_CLDN5	0.3186
RTN4R_XXbac-B135H6.18	0.3186
TUBA8_C22orf29	0.3188
ABHD17AP4_CCDC116	0.3189
AC007326.9_THAP7-AS1	0.3189
RANBP1_XXbac-B444P24.14	0.3195
DGCR2_SLC25A1	0.3197
DGCR8_SCARF2	0.3197
DGCR6L_KB-1592A4.16	0.3197
CLTCL1_HIRA	0.3201
TUBA8_GNB1L	0.3206
USP18_AC004471.9	0.3209
SCARF2_POM121L7P	0.3211
AC004471.10_PI4KA	0.3214
TUBA8_MED15	0.3214
LINC01637_KB-1592A4.15	0.3214
COMT_KRT18P5	0.3219
MED15_POM121L7P	0.3219
TBX1_XXbac-B444P24.14	0.3229
SEPT5_LINC00896	0.3232
AC004471.10_SDF2L1	0.3232
TANGO2_XXbac-B135H6.18	0.3234
TRMT2A_POM121L7P	0.3238
LZTR1_KB-1440D3.14	0.3239
C22orf29_XXbac-B444P24.14	0.3241
TMEM191B_SERPIND1	0.3242
UFD1L_GNB1L	0.3243
THAP7_TUBA3GP	0.3244
GGTLC5P_THAP7-AS1	0.3245
ZDHHC8_RTN4R	0.3249
DGCR14_MED15	0.3249
SLC25A1_KB-1592A4.16	0.325
GNB1L_AC006547.13	0.3251
CDC45_CCDC74BP1	0.3256
AC006547.13_LINC00896	0.3256
CLTCL1_SEPT5	0.3261
AC000068.5_ABHD17AP4	0.3261
TXNRD2_ZDHHC8	0.3265
XXbac-B562F10.11_HIC2	0.3266
AC000068.5_POM121L7P	0.3267
PRODH_KB-1183D5.13	0.3267
KB-1592A4.15_POM121L7P	0.3268
DGCR14_TXNRD2	0.3278
MRPL40_SDF2L1	0.3279
TBX1_ZNF74	0.3279
KRT18P5_SNAP29	0.3291
AC004471.9_DGCR2	0.3292
GSC2_P2RX6	0.3293
GGTLC3_SLC7A4	0.3298
AC004471.9_AC004471.10	0.3298
AC000068.10_C22orf29	0.3298
USP41_PI4KA	0.3298
AC000068.5_SNAP29	0.33
CLDN5_KB-1183D5.13	0.3302
GNB1L_IGLL4P	0.3303
SEPT5_XXbac-B562F10.11	0.3303
GNB1L_KLHL22	0.3321
AC002472.11_CCDC116	0.3321
MRPL40_ZDHHC8	0.3325
TUBA8_AC008079.10	0.3326
GGT2_KB-1183D5.13	0.3329
RIMBP3_AC004471.9	0.333
CLTCL1_RIMBP3B	0.3341
CCDC74BP1_CCDC116	0.3349
XXbac-B444P24.10_P2RX6	0.3352
TUBA8_KB-1440D3.14	0.3354
SNAP29_THAP7	0.3359
BCRP6_LINC01651	0.3361
AC000089.3_TXNRD2	0.3363
USP41_THAP7	0.3367
P2RX6_RIMBP3C	0.3367
TXNRD2_TUBA3GP	0.3367
DGCR6_TXNRD2	0.3379
GSC2_CCDC74BP1	0.3384
P2RX6_TMEM191C	0.3387
C22orf29_TRMT2A	0.3394
AC006547.13_TRMT2A	0.3394
AC000089.3_DGCR6L	0.3394
AC004461.4_CLTCL1	0.3397
AC008079.9_AC004471.9	0.3397
AC008079.9_CRKL	0.3398
COMT_ZDHHC8	0.3398
HIRA_KB-1592A4.15	0.3398
PI4KA_TMEM191C	0.3399
GNB1L_LINC00896	0.3401
AC000068.5_CRKL	0.3401
LZTR1_XXbac-B135H6.18	0.3405
AC000068.5_DGCR6L	0.3407
RANBP1_P2RX6	0.3408
SEPT5_SDF2L1	0.3411
CRKL_TMEM191C	0.3412
TANGO2_DGCR8	0.3417
USP18_KB-1592A4.15	0.3424
AIFM3_P2RX6	0.3425
DGCR2_GNB1L	0.3429
SEPT5_KLHL22	0.3431
DGCR14_AC000089.3	0.3433
HIC2_TMEM191C	0.3437
TUBA8_SCARF2	0.3437
TRMT2A_LRRC74B	0.3438
DGCR6L_CCDC74BP1	0.3448
C22orf29_ABHD17AP4	0.3449
SLC25A1_CCDC74BP1	0.3451
SLC25A1_ABHD17AP4	0.3453
XXbac-B444P24.8_XXbac-B444P24.10	0.3454
GSC2_TXNRD2	0.3459
THAP7_SDF2L1	0.3463
CLDN5_RANBP1	0.3466
MED15_LZTR1	0.3467
DGCR9_AC000068.9	0.3468
GSC2_ARVCF	0.3473
DGCR14_DGCR6L	0.3475
TMEM191B_THAP7-AS1	0.348
DGCR14_GSC2	0.3481
GSC2_COMT	0.3486
DGCR14_RTN4R	0.3487
SEPT5_USP41	0.3489
SNAP29_KB-1592A4.16	0.3491
UFD1L_LRRC74B	0.3492
AC000068.9_POM121L7P	0.3493
DGCR9_AC000068.10	0.3493
DGCR9_LINC01311	0.3494
XXbac-B562F10.11_POM121L7P	0.3498
XXbac-B444P24.8_CCDC74BP1	0.3503
PRODH_DGCR8	0.3507
AC000068.5_LINC01637	0.3509
CLDN5_LZTR1	0.351
TXNRD2_POM121L8P	0.351
AC000078.5_KB-1440D3.14	0.3512
DGCR2_XXbac-B444P24.10	0.3514
LINC01311_SERPIND1	0.3514
PRODH_AC000068.5	0.3521
XXbac-B444P24.14_CCDC74BP1	0.3525
TXNRD2_AC007731.1	0.3525
CLDN5_USP41	0.3526
HIC2_RIMBP3C	0.3527
LINC01637_SDF2L1	0.353
THAP7-AS1_CCDC116	0.3538
DGCR2_LRRC74B	0.3538
AC004471.9_POM121L7P	0.3542
USP41_CCDC116	0.3546
TUBA8_LINC00896	0.3549
MED15_TMEM191C	0.3552
DGCR14_COMT	0.3553
DGCR2_DGCR14	0.3554
AC006547.13_CRKL	0.3556
ARVCF_PI4KA	0.3558
TANGO2_AC006547.13	0.3561
DGCR6L_USP41	0.3563
RANBP1_CCDC116	0.3563
KLHL22_CCDC74BP1	0.3564
AC006547.13_SLC7A4	0.3564
DGCR8_USP41	0.3579
TUBA8_DGCR6L	0.3583
PRODH_LZTR1	0.3583
C22orf29_YDJC	0.3587
AC008079.10_GNB1L	0.3587
DGCR6_AC007731.1	0.3588
LINC00896_THAP7-AS1	0.3591
AC004471.10_LZTR1	0.3592
TRMT2A_XXbac-B444P24.14	0.3597
TANGO2_CRKL	0.3598
RANBP1_RIMBP3C	0.3598
COMT_POM121L7P	0.3605
CCDC188_KRT18P5	0.3606
GSC2_XXbac-B135H6.18	0.3611
ABHD17AP4_PI4KA	0.3613
THAP7-AS1_UBE2L3	0.3616
USP41_SERPIND1	0.3616
MED15_TUBA3GP	0.3628
AC002472.11_POM121L7P	0.363
DGCR14_SNAP29	0.363
TUBA8_AC000068.9	0.3631
TANGO2_KB-1592A4.16	0.3632
CLDN5_SEPT5	0.3632
KRT18P5_LRRC74B	0.3632
LINC01637_SLC7A4	0.3643
GNB1L_SLC9A3P2	0.3645
SLC7A4_KB-1440D3.14	0.3647
AC004471.9_ABHD17AP4	0.365
HIRA_XXbac-B444P24.8	0.3653
GSC2_GGT2	0.3661
AC002472.11_YDJC	0.3666
USP18_UFD1L	0.3669
LINC01311_AC000068.5	0.3669
TRMT2A_XXbac-B33L19.4	0.3674
DGCR9_CCDC188	0.3676
DGCR6_PRODH	0.3682
CCDC188_CCDC116	0.3682
PI4KA_AC002472.11	0.3682
TXNRD2_P2RX6	0.3686
GNB1L_GGT2	0.3687
AC004471.10_ZDHHC8	0.3688
AC000068.10_CCDC74BP1	0.369
DGCR14_C22orf39	0.3691
CDC45_KLHL22	0.3693
USP18_SDF2L1	0.3694
AC000078.5_PPIL2	0.3694
DGCR9_CRKL	0.3697
UFD1L_SNAP29	0.3699
AC007326.9_KRT18P5	0.3701
P2RX6_CCDC116	0.3706
TUBA8_LINC01637	0.371
DGCR8_RANBP1	0.371
SLC25A1_HIRA	0.3712
GNB1L_AC002472.11	0.3723
LINC01311_LZTR1	0.3724
AC007326.9_AC004471.9	0.3729
GNB1L_XXbac-B444P24.14	0.3729
AC008079.9_DGCR6L	0.3734
DGCR2_GSC2	0.3737
CLTCL1_SLC9A3P2	0.3741
DGCR9_XXbac-B444P24.10	0.3743
TRMT2A_SERPIND1	0.3746
CDC45_LINC00896	0.3749
AC000068.5_TUBA3GP	0.3752
TBX1_MED15	0.3753
THAP7-AS1_SDF2L1	0.3753
SEPT5_TBX1	0.3756
TMEM191B_TANGO2	0.3759
XXbac-B562F10.11_THAP7-AS1	0.376
PRODH_XXbac-B444P24.14	0.3761
PRODH_HIRA	0.3764
KLHL22_PI4KA	0.3764
DGCR6L_MED15	0.3765
CCDC74BP1_SERPIND1	0.377
PRODH_THAP7-AS1	0.3774
TRMT2A_TUBA3GP	0.3775
SNAP29_PI4KA	0.3779
LINC01637_TMEM191C	0.3779
DGCR6L_SNAP29	0.3779
XXbac-B444P24.10_YDJC	0.3781
DGCR9_C22orf39	0.3786
USP18_AIFM3	0.3794
CLDN5_C22orf29	0.3796
C22orf29_LINC00896	0.3796
PRODH_LINC01637	0.3797
SLC25A1_XXbac-B33L19.4	0.3802
AC000068.10_SLC7A4	0.3802
LZTR1_UBE2L3	0.3804
DGCR2_TANGO2	0.3805
MED15_SERPIND1	0.3808
CLTCL1_YDJC	0.3811
LINC00896_THAP7	0.3812
THAP7-AS1_SLC7A4	0.3821
SLC7A4_YDJC	0.3821
GGTLC3_XXbac-B562F10.11	0.3824
AC006547.13_LRRC74B	0.3829
TUBA8_ZNF74	0.3831
CLDN5_AC000089.3	0.3833
DGCR14_E2F6P2	0.3835
C22orf29_AC000078.5	0.3842
LZTR1_RIMBP3C	0.3845
DGCR9_LRRC74B	0.3846
SCARF2_LINC01637	0.3846
AC008079.9_USP41	0.3848
SCARF2_CCDC116	0.3852
AC007326.9_AC000068.9	0.3852
LINC01662_SLC25A1	0.3853
CDC45_XXbac-B444P24.14	0.3854
KLHL22_SLC7A4	0.3855
TRMT2A_AIFM3	0.3856
ZNF74_PI4KA	0.3857
PRODH_TBX1	0.386
DGCR14_POM121L7P	0.386
COMT_LZTR1	0.3861
AC008079.9_KB-1592A4.15	0.3862
TRMT2A_CRKL	0.3869
AC000068.5_TANGO2	0.3871
PRODH_DGCR14	0.3872
XXbac-B444P24.8_POM121L7P	0.3873
AC007326.9_ZDHHC8	0.3876
TMEM191B_RIMBP3	0.3876
AC000068.10_TRMT2A	0.3876
TUBA8_ARVCF	0.3877
LZTR1_GGT2	0.3885
AC008079.10_SEPT5	0.3886
AC007326.9_YDJC	0.3892
CLTCL1_CRKL	0.3895
RIMBP3_C22orf29	0.3896
DGCR14_KB-1183D5.13	0.3898
TBX1_ABHD17AP4	0.3906
HIRA_POM121L7P	0.3907
UFD1L_CLDN5	0.3908
AC006547.13_KLHL22	0.391
GGTLC3_AC004471.10	0.3914
CCDC74BP1_POM121L7P	0.3915
AC007326.9_CCDC188	0.3916
DGCR2_XXbac-B33L19.4	0.393
HIRA_AC000089.3	0.3935
DGCR14_KB-1592A4.16	0.3936
COMT_BCRP6	0.394
SNAP29_KB-1592A4.15	0.3945
TUBA8_XXbac-B444P24.14	0.3946
XXbac-B444P24.8_LRRC74B	0.3947
RTN4R_SCARF2	0.3948
COMT_SDF2L1	0.3951
TANGO2_POM121L7P	0.3952
CDC45_RIMBP3C	0.3953
HIRA_TMEM191C	0.3959
DGCR14_TBX1	0.3961
DGCR2_GGT2	0.3963
RTN4R_CCDC116	0.3965
AC008079.9_KB-1183D5.13	0.3966
GGTLC3_THAP7	0.3967
PRODH_RANBP1	0.397
AC006547.13_CCDC116	0.397
DGCR6_UFD1L	0.3976
TBX1_THAP7-AS1	0.398
DGCR14_KRT18P5	0.3981
COMT_ZNF74	0.3999
GGTLC3_CLDN5	0.4
PI4KA_LINC01637	0.4
AC000089.3_KB-1592A4.15	0.4002
SERPIND1_YDJC	0.4003
DGCR2_AC000068.10	0.4007
RIMBP3_SERPIND1	0.4019
AC000068.10_LINC01637	0.4022
USP18_KRT18P5	0.4022
DGCR14_GNB1L	0.4026
AC000068.9_CCDC74BP1	0.4028
CLTCL1_UFD1L	0.4028
DGCR2_KRT18P5	0.4031
CDC45_SNAP29	0.4035
ARVCF_SERPIND1	0.4036
AC000068.5_RANBP1	0.4039
TANGO2_XXbac-B444P24.8	0.404
CLTCL1_AIFM3	0.4043
USP18_RANBP1	0.4044
BCRP6_SDF2L1	0.4047
DGCR6L_XXbac-B444P24.14	0.405
ZNF74_BCRP6	0.4051
MRPL40_LINC01637	0.4055
GGTLC3_THAP7-AS1	0.4068
KRT18P5_KB-1440D3.14	0.4071
MRPL40_CRKL	0.408
CDC45_POM121L7P	0.4081
C22orf39_THAP7-AS1	0.4082
ZNF74_E2F6P2	0.4082
CLDN5_ARVCF	0.4085
AC008079.9_POM121L7P	0.4087
AC000068.5_SLC7A4	0.4089
LINC00896_SNAP29	0.4092
RANBP1_SCARF2	0.4094
AC007326.9_SNAP29	0.4097
XXbac-B562F10.11_SERPIND1	0.4099
DGCR2_TUBA3GP	0.41
PRODH_AC007731.1	0.4102
AC008079.10_AIFM3	0.4111
MRPL40_C22orf29	0.4111
C22orf29_GNB1L	0.4112
GSC2_AC007731.1	0.4113
GGTLC3_DGCR6	0.4116
SLC25A1_AC000068.5	0.4117
RANBP1_ZDHHC8	0.4121
USP18_AC007326.9	0.4122
ZDHHC8_KB-1592A4.16	0.4124
PRODH_DGCR6L	0.4127
AC008079.9_TRMT2A	0.4128
DGCR14_LINC01311	0.413
CDC45_XXbac-B444P24.10	0.4133
DGCR2_KB-1592A4.15	0.4133
AC000068.9_ABHD17AP4	0.4134
GNB1L_LINC01637	0.4134
LINC01311_DGCR6L	0.4135
DGCR6_SEPT5	0.4135
TXNRD2_RIMBP3C	0.4137
SEPT5_LINC01637	0.4139
RIMBP3_ABHD17AP4	0.414
UFD1L_YDJC	0.4145
AC000068.5_XXbac-B33L19.4	0.4147
AC000068.10_KLHL22	0.4149
SLC7A4_HIC2	0.415
XXbac-B562F10.11_CRKL	0.415
XXbac-B444P24.14_LRRC74B	0.4151
ARVCF_ZNF74	0.4153
AC008079.10_KB-1592A4.15	0.4153
THAP7-AS1_HIC2	0.4157
LINC01662_GNB1L	0.4161
CCDC188_ABHD17AP4	0.4167
KRT18P5_GGT2	0.4173
ABHD17AP4_SNAP29	0.4182
CLTCL1_GNB1L	0.4183
ZNF74_P2RX6	0.4186
TBX1_USP41	0.4189
CRKL_KB-1183D5.13	0.4191
AC000068.5_P2RX6	0.4194
DGCR6L_SLC7A4	0.4194
DGCR6_XXbac-B444P24.14	0.4196
C22orf39_DGCR6L	0.4199
USP41_TUBA3GP	0.4202
AC007326.9_TUBA3GP	0.4202
GSC2_TANGO2	0.4205
AC008079.10_POM121L7P	0.4206
DGCR6_RIMBP3C	0.4208
MED15_THAP7-AS1	0.4208
ARVCF_BCRP6	0.4209
AC000068.9_ARVCF	0.421
RANBP1_AIFM3	0.4214
UFD1L_RTN4R	0.4214
CRKL_THAP7-AS1	0.4218
CRKL_AIFM3	0.422
TUBA8_AC000068.5	0.422
TXNRD2_AC006547.13	0.4221
SERPIND1_AIFM3	0.4225
TMEM191B_XXbac-B135H6.18	0.4229
AC000068.5_GGT2	0.4231
BCRP6_KB-1440D3.14	0.4232
DGCR14_YDJC	0.4233
RIMBP3_THAP7-AS1	0.4235
KB-1592A4.15_UBE2L3	0.424
AC000068.5_IGLL4P	0.4245
DGCR14_SLC7A4	0.4245
CCDC188_GGT2	0.4251
DGCR6L_LZTR1	0.4255
DGCR14_ARVCF	0.4257
AC007326.9_RTN4R	0.4262
UFD1L_KRT18P5	0.4263
KLHL22_SDF2L1	0.4265
LZTR1_TMEM191C	0.4269
C22orf29_LINC01637	0.4274
CLDN5_AC000078.5	0.4276
USP41_SNAP29	0.4276
DGCR6_LZTR1	0.4283
PRODH_KRT18P5	0.4284
AC008079.10_USP41	0.4284
PRODH_ARVCF	0.4287
POM121L7P_GGT2	0.4287
C22orf29_SLC7A4	0.4289
CLTCL1_TRMT2A	0.429
DGCR6_XXbac-B33L19.4	0.4298
TANGO2_THAP7-AS1	0.43
CLDN5_ZDHHC8	0.4303
CLDN5_SERPIND1	0.4303
TXNRD2_HIC2	0.4304
SLC25A1_SNAP29	0.4306
DGCR9_XXbac-B444P24.8	0.4313
SNAP29_XXbac-B135H6.18	0.4314
AC008079.9_ZDHHC8	0.4315
LINC00896_AIFM3	0.4319
MRPL40_KB-1592A4.15	0.4332
RTN4R_LRRC74B	0.4335
XXbac-B444P24.8_LZTR1	0.4347
C22orf39_AC000068.5	0.4351
KB-1592A4.15_PPIL2	0.4351
HIRA_SDF2L1	0.4354
PI4KA_CCDC116	0.4355
AC006547.13_DGCR8	0.4356
MED15_LRRC74B	0.4357
KRT18P5_CCDC74BP1	0.4358
KLHL22_THAP7-AS1	0.436
CCDC188_RTN4R	0.4367
AC000078.5_SNAP29	0.4367
ARVCF_CCDC116	0.4369
DGCR8_KB-1592A4.15	0.4369
THAP7-AS1_P2RX6	0.437
USP41_SCARF2	0.4372
AC000068.5_KB-1592A4.15	0.4373
ZDHHC8_POM121L7P	0.4375
UFD1L_SEPT5	0.4375
TXNRD2_POM121L7P	0.4375
KRT18P5_CRKL	0.4378
AC007326.9_P2RX6	0.4381
GGT2_RIMBP3B	0.4382
MRPL40_XXbac-B444P24.14	0.4392
SLC25A1_KB-1183D5.13	0.4393
DGCR2_SLC7A4	0.4398
C22orf29_SCARF2	0.4399
DGCR9_SLC7A4	0.4401
TBX1_LRRC74B	0.4402
DGCR6L_POM121L7P	0.4404
SLC25A1_AC002472.11	0.4405
TUBA3GP_KB-1592A4.15	0.4407
CLTCL1_TANGO2	0.4407
AC008079.9_TMEM191C	0.4414
GNB1L_CCDC116	0.4414
RIMBP3_AC000078.5	0.4417
AC000068.9_DGCR8	0.4418
DGCR9_THAP7	0.4428
ZNF74_SLC7A4	0.4429
DGCR8_ZDHHC8	0.4431
AC007326.9_AC002472.11	0.4434
DGCR9_KB-1592A4.15	0.4437
GNB1L_ABHD17AP4	0.4437
AC000068.10_TXNRD2	0.4438
GSC2_GNB1L	0.4439
CLDN5_AIFM3	0.4449
PRODH_CLDN5	0.4451
AC000089.3_PI4KA	0.4454
CLDN5_COMT	0.4457
AC006547.13_AC002472.11	0.4459
TUBA8_AC004471.10	0.4466
SLC7A4_POM121L7P	0.4469
ABHD17AP4_THAP7-AS1	0.447
THAP7-AS1_YDJC	0.4471
DGCR6_TUBA3GP	0.4473
AC007326.9_XXbac-B444P24.10	0.4474
USP41_BCRP6	0.4475
RANBP1_LINC01637	0.4475
TMEM191B_AC000078.5	0.4478
AC000078.5_LZTR1	0.448
UFD1L_SDF2L1	0.4483
PRODH_LRRC74B	0.4486
PRODH_CRKL	0.4489
TANGO2_SNAP29	0.4491
THAP7_YDJC	0.4494
AC000089.3_YDJC	0.4497
PRODH_ZDHHC8	0.4498
AC004471.9_YDJC	0.4499
XXbac-B562F10.11_AIFM3	0.4499
DGCR2_AC000078.5	0.45
PI4KA_THAP7-AS1	0.4503
CCDC188_XXbac-B135H6.18	0.4503
LINC01637_THAP7	0.4505
AIFM3_XXbac-B135H6.18	0.451
CLDN5_XXbac-B444P24.8	0.4513
DGCR6_POM121L8P	0.4516
THAP7-AS1_TMEM191C	0.4518
TXNRD2_MED15	0.4518
TRMT2A_XXbac-B135H6.18	0.4526
TXNRD2_ABHD17AP4	0.4527
TXNRD2_SLC9A3P2	0.4529
UFD1L_UBE2L3	0.453
AC000068.5_AC006547.13	0.4534
TANGO2_LZTR1	0.4538
AC000068.5_ARVCF	0.454
AC000078.5_RANBP1	0.454
AIFM3_KB-1440D3.14	0.4542
DGCR2_CDC45	0.4542
SERPIND1_AC002472.11	0.4542
DGCR8_CCDC74BP1	0.4543
THAP7-AS1_KB-1592A4.15	0.4547
GNB1L_ZNF74	0.4548
TXNRD2_KRT18P5	0.455
DGCR6_CLDN5	0.4552
AC000068.10_ZDHHC8	0.4554
DGCR6_DGCR6L	0.4556
CLDN5_GGT2	0.4559
CCDC188_THAP7-AS1	0.4559
AC000089.3_POM121L7P	0.4562
AC004471.9_SERPIND1	0.4563
HIRA_CCDC74BP1	0.4564
THAP7_SLC7A4	0.4565
PRODH_SDF2L1	0.4566
C22orf39_AC000068.10	0.4567
AC004471.10_THAP7	0.4569
ARVCF_RTN4R	0.4572
CDC45_THAP7-AS1	0.4573
SEPT5_XXbac-B444P24.10	0.4574
USP18_LINC01311	0.4576
BCRP6_KB-1183D5.13	0.4576
AC007326.9_RANBP1	0.4578
CLDN5_SLC7A4	0.4583
GSC2_TRMT2A	0.4583
DGCR2_LINC00896	0.4587
DGCR2_SERPIND1	0.4589
SERPIND1_KB-1440D3.14	0.4589
AIFM3_KB-1592A4.15	0.4592
DGCR2_SNAP29	0.4595
AC006547.13_RANBP1	0.46
XXbac-B444P24.10_SERPIND1	0.4601
DGCR9_LINC01637	0.4608
DGCR14_LINC00895	0.4614
C22orf39_XXbac-B444P24.10	0.4616
AC004471.9_CLDN5	0.4619
USP18_MED15	0.4623
TMEM191B_ZNF74	0.4632
TXNRD2_THAP7	0.4634
GNB1L_SDF2L1	0.4638
UFD1L_THAP7-AS1	0.4639
SERPIND1_RIMBP3C	0.4646
ZNF74_SNAP29	0.4647
LZTR1_THAP7-AS1	0.4648
GNB1L_YDJC	0.4649
USP41_BCRP5	0.465
DGCR2_AIFM3	0.4653
GGT2_TMEM191C	0.4653
DGCR14_P2RX6	0.4656
GNB1L_RTN4R	0.4659
HIRA_CDC45	0.4659
DGCR2_THAP7-AS1	0.466
TXNRD2_PI4KA	0.4662
RIMBP3_DGCR6	0.4663
CLTCL1_CCDC188	0.4664
SNAP29_RIMBP3C	0.4669
AC008079.9_CCDC188	0.4679
AC004471.10_RTN4R	0.4686
GSC2_SEPT5	0.4688
RTN4R_THAP7-AS1	0.4692
MED15_SLC7A4	0.4695
TXNRD2_YDJC	0.4698
AC000068.5_AC002472.11	0.47
THAP7_UBE2L3	0.4704
USP18_IGLL4P	0.4705
ARVCF_RANBP1	0.4707
C22orf39_ARVCF	0.4708
TUBA8_DGCR2	0.4711
MRPL40_AC002472.11	0.4712
AC008079.9_PPIL2	0.4712
USP18_AC000068.5	0.4714
AC008079.9_THAP7	0.4715
LRRC74B_CCDC116	0.4716
MRPL40_YDJC	0.4718
AC000078.5_SCARF2	0.4718
CRKL_YDJC	0.472
ZNF74_THAP7-AS1	0.472
USP41_CRKL	0.4721
TBX1_XXbac-B444P24.10	0.4725
TMEM191B_XXbac-B444P24.14	0.473
RANBP1_SERPIND1	0.4731
CLDN5_SNAP29	0.4733
MED15_THAP7	0.4733
AC004471.10_XXbac-B444P24.14	0.4734
MRPL40_HIC2	0.4739
AC004471.10_XXbac-B444P24.8	0.4741
SLC25A1_DGCR8	0.4742
USP18_GGTLC3	0.4743
COMT_KB-1592A4.15	0.4745
AC007326.9_AC000078.5	0.4745
AC004471.9_CCDC74BP1	0.4746
SEPT5_SCARF2	0.4748
TANGO2_XXbac-B562F10.11	0.475
AC000089.3_THAP7-AS1	0.4751
PI4KA_UBE2L3	0.4758
MRPL40_THAP7-AS1	0.4762
AC008079.10_GGTLC3	0.4763
AC004471.9_AC000068.10	0.4768
AC004471.10_COMT	0.4771
RTN4R_KRT18P5	0.4773
ARVCF_YDJC	0.4775
PRODH_AC000089.3	0.4777
PRODH_AC004471.10	0.4784
LINC01637_KB-1440D3.14	0.4784
CDC45_GNB1L	0.4788
TMEM191B_UBE2L3	0.4792
DGCR14_SDF2L1	0.4793
GGTLC3_SERPIND1	0.4794
TUBA8_RIMBP3	0.4795
SLC25A1_SLC9A3P2	0.4803
MED15_LINC01637	0.4804
MRPL40_TMEM191C	0.4805
CLTCL1_KB-1592A4.16	0.4809
CRKL_LRRC74B	0.481
XXbac-B444P24.10_LZTR1	0.481
AC000089.3_XXbac-B444P24.8	0.4812
ZDHHC8_YDJC	0.4813
SEPT5_HIC2	0.4813
MED15_E2F6P3	0.4813
CDC45_PI4KA	0.4814
TXNRD2_KB-1592A4.15	0.4815
C22orf39_GNB1L	0.4816
SLC25A1_TANGO2	0.4817
AC002472.11_KB-1592A4.15	0.4821
C22orf39_TMEM191C	0.4826
DGCR8_THAP7-AS1	0.4827
ZDHHC8_THAP7-AS1	0.483
XXbac-B444P24.8_TMEM191C	0.4831
USP18_BCRP6	0.4832
DGCR2_XXbac-B562F10.11	0.4836
DGCR9_CLDN5	0.484
PRODH_XXbac-B135H6.18	0.4844
XXbac-B562F10.11_THAP7	0.4845
C22orf29_TUBA3GP	0.4847
KLHL22_AIFM3	0.4849
TMEM191B_SCARF2	0.4853
TMEM191B_C22orf29	0.4854
DGCR9_P2RX6	0.4854
AC004471.9_COMT	0.486
THAP7_THAP7-AS1	0.4861
TRMT2A_LZTR1	0.4863
CCDC116_SDF2L1	0.4869
MRPL40_KLHL22	0.487
AC000068.5_GNB1L	0.4876
KLHL22_KB-1592A4.16	0.4877
AC004471.9_LRRC74B	0.4878
THAP7_KB-1183D5.13	0.4879
TMEM191B_ABHD17AP4	0.4879
TXNRD2_E2F6P2	0.488
COMT_LINC00896	0.4883
TBX1_XXbac-B33L19.4	0.4885
AC008079.10_LRRC74B	0.4891
USP41_LZTR1	0.4895
LINC01662_THAP7-AS1	0.4897
AC000068.10_AC000078.5	0.4903
TUBA8_HIC2	0.4904
XXbac-B444P24.10_MED15	0.4907
TXNRD2_LINC00896	0.4907
AC000078.5_CCDC74BP1	0.4909
LINC01311_KRT18P5	0.4913
CLTCL1_MRPL40	0.4915
AC008079.9_CDC45	0.4915
AC000068.9_XXbac-B444P24.8	0.4919
DGCR6_CCDC188	0.4921
TANGO2_CCDC74BP1	0.4923
XXbac-B444P24.10_SDF2L1	0.4927
TMEM191B_SLC9A3P2	0.4928
LINC01311_SLC25A1	0.4931
ZNF74_TMEM191C	0.4931
AC004471.10_YDJC	0.4933
C22orf39_C22orf29	0.4935
USP18_TANGO2	0.4935
HIRA_DGCR6L	0.4935
KLHL22_RIMBP3C	0.494
AC006547.13_SNAP29	0.494
SCARF2_THAP7	0.4942
CDC45_LZTR1	0.4943
GGTLC3_AC000068.5	0.4947
SLC9A3P2_KB-1440D3.14	0.495
XXbac-B135H6.18_THAP7	0.4955
C22orf39_LRRC74B	0.4958
CDC45_TRMT2A	0.4961
CLDN5_LINC01637	0.4963
GGTLC3_KLHL22	0.4964
USP18_DGCR6L	0.4964
TANGO2_BCRP6	0.4964
ARVCF_POM121L7P	0.4972
THAP7-AS1_TUBA3GP	0.4973
CCDC74BP1_AC002472.11	0.4977
LINC01311_POM121L7P	0.498
MRPL40_LRRC74B	0.498
AC000068.5_LINC01651	0.4982
DGCR14_POM121L8P	0.4982
TMEM191B_MRPL40	0.4983
DGCR2_CCDC116	0.4985
HIRA_AIFM3	0.4985
KB-1592A4.16_SDF2L1	0.4988
USP41_KLHL22	0.4988
CLTCL1_AC000078.5	0.4989
RANBP1_KB-1440D3.14	0.499
TUBA8_ZDHHC8	0.4992
AC008079.10_LINC01637	0.4995
SLC25A1_RANBP1	0.4996
DGCR9_SNAP29	0.4998
TXNRD2_SCARF2	0.5004
RANBP1_DGCR6L	0.5007
SEPT5_TANGO2	0.5007
GNB1L_ZDHHC8	0.5008
UFD1L_SCARF2	0.501
PRODH_XXbac-B444P24.10	0.5014
C22orf39_LZTR1	0.5015
XXbac-B444P24.8_LINC01637	0.5018
CLTCL1_ARVCF	0.502
TMEM191B_ARVCF	0.5022
GGTLC3_SNAP29	0.5027
SEPT5_THAP7-AS1	0.5032
XXbac-B444P24.14_POM121L7P	0.5033
AC008079.10_XXbac-B444P24.14	0.5033
XXbac-B444P24.14_KB-1592A4.15	0.5034
AC008079.9_COMT	0.5034
GSC2_USP41	0.5035
AC000068.5_KB-1440D3.14	0.5035
AC008079.9_CCDC116	0.5041
DGCR8_PI4KA	0.5046
CRKL_LINC01637	0.5048
ABHD17AP4_AC002472.11	0.5051
AC008079.9_AC007050.17	0.5052
PRODH_LINC00895	0.5056
C22orf39_CCDC74BP1	0.5067
SCARF2_SLC7A4	0.5067
MRPL40_ABHD17AP4	0.5069
TRMT2A_XXbac-B444P24.8	0.507
COMT_RANBP1	0.5071
TRMT2A_THAP7-AS1	0.5076
TXNRD2_DGCR6L	0.5081
USP41_SDF2L1	0.5083
DGCR14_TUBA3GP	0.5084
TUBA8_BCRP6	0.5087
AC000068.9_THAP7-AS1	0.509
ARVCF_UBE2L3	0.5093
TMEM191B_PRODH	0.5094
SCARF2_SNAP29	0.5098
AC008079.9_AC006547.13	0.5099
AC000089.3_AC000078.5	0.5099
CDC45_RANBP1	0.5108
DGCR14_RIMBP3C	0.5112
DGCR6_USP41	0.5112
GNB1L_XXbac-B33L19.4	0.5118
GGTLC3_PRODH	0.512
AC000068.10_UFD1L	0.5122
AC000089.3_ARVCF	0.5126
DGCR9_AC002472.11	0.5128
USP18_LRRC74B	0.5134
RTN4R_LZTR1	0.5137
TBX1_CCDC116	0.5139
LINC01311_DGCR8	0.5139
XXbac-B562F10.11_PI4KA	0.5141
TUBA8_SEPT5	0.5145
[truncated: 1,670 more rows]

## Sheet: bmi
gene_name	pvalue
TMEM191C_CCDC116	0.000113721
XXbac-B444P24.14_YDJC	0.000133841
UBE2L3_SDF2L1	0.000292419
THAP7_CCDC116	0.00030982
CRKL_YDJC	0.000381318
HIRA_KB-1440D3.14	0.000511907
KB-1440D3.14_PPIL2	0.000513596
YDJC_KB-1440D3.14	0.000574996
TMEM191B_CCDC116	0.000596664
AC000089.3_KB-1440D3.14	0.000613386
TANGO2_UBE2L3	0.000744047
DGCR2_YDJC	0.000775993
AC004461.4_CCDC116	0.00086115
DGCR8_KB-1440D3.14	0.000909091
DGCR8_UBE2L3	0.000997645
RTN4R_KB-1440D3.14	0.00111168
SERPIND1_CCDC116	0.00126408
PRODH_PPIL2	0.00130115
TRMT2A_KB-1440D3.14	0.00147099
XXbac-B562F10.11_YDJC	0.00155716
MRPL40_CCDC116	0.00172303
ARVCF_YDJC	0.00175954
TUBA3GP_CCDC116	0.00176413
AC000068.5_CCDC116	0.00181008
AC000089.3_CCDC116	0.00181392
YDJC_SDF2L1	0.00182471
YDJC_PPIL2	0.00184922
KLHL22_YDJC	0.00185454
UBE2L3_PPIL2	0.00199948
CRKL_CCDC116	0.00206584
SERPIND1_PPIL2	0.00207056
GGT2_CCDC116	0.00212683
LINC00895_CCDC116	0.0021532
ZNF74_YDJC	0.0021592
XXbac-B444P24.10_CCDC116	0.0021978
COMT_PPIL2	0.0022176
CCDC116_PPIL2	0.00233441
SLC7A4_CCDC116	0.00233957
AC004471.9_CCDC116	0.00238353
KB-1592A4.15_CCDC116	0.00264613
MED15_YDJC	0.00275186
CCDC188_CCDC116	0.00280419
AC007731.1_PPIL2	0.00288242
GSC2_CCDC116	0.00289391
CCDC116_SDF2L1	0.00292845
RANBP1_KB-1440D3.14	0.00297695
COMT_KB-1440D3.14	0.00312425
UBE2L3_YDJC	0.00316247
POM121L7P_CCDC116	0.00316319
ABHD17AP4_SERPIND1	0.00317366
PI4KA_CCDC116	0.00319916
AC000068.9_YDJC	0.00324817
AC008079.10_CCDC116	0.00327622
RIMBP3_KB-1440D3.14	0.00340773
LINC01637_CCDC116	0.00351915
RANBP1_CCDC116	0.0035978
SERPIND1_UBE2L3	0.00374855
AC002472.11_CCDC116	0.00402952
RIMBP3_CCDC116	0.004109
AIFM3_KB-1440D3.14	0.00440153
THAP7_YDJC	0.00448273
SNAP29_UBE2L3	0.00448528
ZDHHC8_KB-1440D3.14	0.00449768
SCARF2_PPIL2	0.00464306
CCDC116_KB-1440D3.14	0.00468368
CRKL_PPIL2	0.004765
KRT18P62_CCDC116	0.00482298
AIFM3_CCDC116	0.0048239
DGCR6L_CCDC116	0.00494054
SNAP29_CCDC116	0.0050243
UFD1L_UBE2L3	0.00509546
AC002472.11_UBE2L3	0.00513179
HIRA_CCDC116	0.00543832
XXbac-B562F10.11_PPIL2	0.00566479
UFD1L_KB-1440D3.14	0.00581272
KLHL22_CCDC116	0.00604262
DGCR2_CCDC116	0.0062022
CLDN5_CCDC116	0.00647351
AC000068.9_PPIL2	0.0065542
C22orf29_UBE2L3	0.00668117
UBE2L3_CCDC116	0.00678959
RIMBP3_PPIL2	0.00679122
PI4KA_UBE2L3	0.00686476
LINC01637_KB-1440D3.14	0.00691181
THAP7_PPIL2	0.00694886
SLC7A4_KB-1440D3.14	0.00695731
UFD1L_PPIL2	0.00707967
ZNF74_PPIL2	0.00719391
SERPIND1_SDF2L1	0.0072718
ZDHHC8_UBE2L3	0.00736603
CDC45_CLDN5	0.00741091
PI4KA_KB-1440D3.14	0.00742139
PI4KA_YDJC	0.00744417
UFD1L_CCDC116	0.00745696
KB-1440D3.14_SDF2L1	0.00747417
YDJC_CCDC116	0.0075659
PI4KA_RIMBP3B	0.00758115
TBX1_CCDC116	0.00772436
ZDHHC8_CCDC116	0.00772855
HIC2_YDJC	0.00789168
AIFM3_PPIL2	0.00793953
CCDC74BP1_KB-1592A4.15	0.0085423
TANGO2_CCDC116	0.0086444
SCARF2_KB-1440D3.14	0.00866972
ARVCF_KB-1440D3.14	0.00903252
ZDHHC8_AC007731.1	0.00924969
CDC45_CCDC116	0.0092894
CCDC188_KB-1440D3.14	0.0093224
HIC2_CCDC116	0.00932627
THAP7-AS1_CCDC116	0.00936446
KRT18P5_CCDC116	0.00941301
AC004471.9_KB-1440D3.14	0.00943752
KLHL22_KB-1440D3.14	0.00948119
KRT18P62_CCDC188	0.00954991
XXbac-B562F10.11_CCDC116	0.00959652
MED15_TMEM191C	0.00963331
SLC9A3P2_CCDC116	0.00984411
SLC25A1_CCDC116	0.010099
CRKL_KB-1440D3.14	0.0101322
DGCR14_KB-1440D3.14	0.0102647
LINC01637_YDJC	0.0106755
CCDC74BP1_PI4KA	0.0110377
LINC01311_CCDC116	0.0110675
DGCR8_CCDC116	0.0110751
C22orf39_KB-1440D3.14	0.0110941
RTN4R_CCDC116	0.0111887
CRKL_UBE2L3	0.0111959
LINC00896_CCDC116	0.0112059
USP18_PPIL2	0.0115031
CLTCL1_CCDC116	0.0116307
RTN4R_PPIL2	0.0118088
LZTR1_CCDC116	0.0119919
SLC25A1_PPIL2	0.0120784
RANBP1_UBE2L3	0.0121406
DGCR14_CCDC116	0.0123722
SEPT5_PPIL2	0.0124
TUBA8_CCDC188	0.0127032
TANGO2_YDJC	0.0129129
ZDHHC8_YDJC	0.012975
AIFM3_YDJC	0.0129799
SCARF2_YDJC	0.0131814
SCARF2_UBE2L3	0.0131968
CLDN5_PPIL2	0.013265
MRPL40_PPIL2	0.0132843
TBX1_PPIL2	0.0134164
MED15_UBE2L3	0.014058
SEPT5_CCDC116	0.0145244
DGCR6_CCDC116	0.0146699
AC000068.9_KB-1440D3.14	0.0146752
DGCR8_HIC2	0.0150506
LINC01637_P2RX6	0.015216
HIRA_PPIL2	0.015239
DGCR8_PPIL2	0.0153826
SEPT5_KB-1440D3.14	0.0156285
COMT_CCDC116	0.0156488
SCARF2_THAP7	0.0159243
MRPL40_UBE2L3	0.0159557
KRT18P62_ZDHHC8	0.0162218
COMT_UBE2L3	0.016589
P2RX6_KB-1440D3.14	0.0167836
AC000068.9_CCDC116	0.0169186
CLDN5_KB-1440D3.14	0.0171138
AC008079.10_UBE2L3	0.0172717
ZDHHC8_HIC2	0.0172832
AC000068.9_UBE2L3	0.0173779
CDC45_UBE2L3	0.0176023
CCDC74BP1_GGT2	0.0179479
DGCR2_PPIL2	0.0181501
GNB1L_YDJC	0.0182415
XXbac-B444P24.14_CCDC116	0.0184573
SCARF2_CCDC116	0.0184735
AC004471.10_CCDC116	0.0188227
KLHL22_UBE2L3	0.0189471
AC000089.3_YDJC	0.0192508
CCDC188_YDJC	0.0195984
AC006547.13_TUBA3GP	0.0198325
ZDHHC8_SERPIND1	0.0199634
MRPL40_KB-1440D3.14	0.0199681
DGCR6L_UBE2L3	0.0200291
HIRA_UBE2L3	0.0200295
LINC01311_YDJC	0.0202493
SLC25A1_KB-1440D3.14	0.0204771
CCDC188_PPIL2	0.0207625
KLHL22_PPIL2	0.021018
AC004471.9_PPIL2	0.0213035
XXbac-B135H6.18_KB-1440D3.14	0.0213731
ZNF74_CCDC116	0.0215018
AC007731.1_YDJC	0.021742
DGCR6L_PPIL2	0.021906
GGTLC3_TANGO2	0.0221947
PRODH_CCDC116	0.0224852
AC004471.10_KB-1440D3.14	0.0230438
P2RX6_CCDC116	0.0232252
DGCR9_KB-1592A4.15	0.023455
TXNRD2_CCDC116	0.023714
TXNRD2_UBE2L3	0.0246216
LINC00895_PPIL2	0.0246787
LINC00896_KB-1440D3.14	0.0249381
SDF2L1_PPIL2	0.0250846
GGTLC5P_ARVCF	0.0257496
LINC01311_PI4KA	0.0263015
THAP7_UBE2L3	0.026498
XXbac-B135H6.18_CCDC116	0.0266183
TRMT2A_PPIL2	0.0267611
PI4KA_PPIL2	0.0272632
GSC2_ABHD17AP4	0.0277964
AC004461.4_ABHD17AP4	0.0279265
AC006547.13_CCDC116	0.0280081
MRPL40_PI4KA	0.0282885
RIMBP3B_PPIL2	0.0289431
AC007326.9_CCDC116	0.0295256
AC000089.3_CCDC188	0.0296169
ABHD17AP4_THAP7-AS1	0.0297376
KB-1592A4.16_CCDC116	0.0301789
MED15_CCDC116	0.0303533
TMEM191B_KB-1440D3.14	0.0304728
TRMT2A_CCDC116	0.0309401
LZTR1_UBE2L3	0.03123
DGCR6_KB-1440D3.14	0.0315181
AC006547.13_UBE2L3	0.031617
CCDC188_AIFM3	0.0316577
ARVCF_PPIL2	0.0318618
LINC01311_UBE2L3	0.0319421
UFD1L_SCARF2	0.0322462
CCDC188_SNAP29	0.0323499
GGTLC3_CCDC116	0.0327331
CDC45_TMEM191C	0.0334921
THAP7_KB-1440D3.14	0.0339811
TMEM191C_UBE2L3	0.0342527
GGTLC3_ABHD17AP4	0.0346479
AC000089.3_UBE2L3	0.0349772
KLHL22_GGT2	0.0354897
ZNF74_KB-1440D3.14	0.0357078
TMEM191C_PPIL2	0.0358449
CDC45_PPIL2	0.0360117
CLTCL1_UBE2L3	0.0362428
SERPIND1_KB-1440D3.14	0.0366163
COMT_AC002472.11	0.0371607
TMEM191B_CCDC74BP1	0.0377729
SERPIND1_CRKL	0.037922
TANGO2_DGCR8	0.0381275
LINC01651_PPIL2	0.0382386
GGTLC3_CCDC74BP1	0.0384361
CLDN5_TANGO2	0.0405376
CLTCL1_KB-1440D3.14	0.0406399
DGCR6_YDJC	0.0411656
TANGO2_ABHD17AP4	0.0420903
SLC25A1_AC007050.17	0.0423065
HIC2_UBE2L3	0.0423445
C22orf39_CCDC116	0.0426951
LINC01662_AC004471.10	0.0427304
MRPL40_YDJC	0.0429128
RTN4R_KB-1592A4.15	0.0430842
PI4KA_TMEM191C	0.043416
LZTR1_KB-1440D3.14	0.0437359
P2RX6_YDJC	0.0440556
GNB1L_PPIL2	0.0443542
DGCR14_YDJC	0.0449396
COMT_XXbac-B444P24.8	0.0455654
ARVCF_HIC2	0.0458534
UFD1L_SERPIND1	0.0459972
ARVCF_KB-1592A4.15	0.0461773
TANGO2_XXbac-B562F10.11	0.0462555
KRT18P5_SNAP29	0.0466696
TBX1_KB-1440D3.14	0.0473764
PRODH_SLC7A4	0.0474584
C22orf29_CRKL	0.0481281
CRKL_P2RX6	0.0487193
XXbac-B444P24.14_PPIL2	0.0493075
LINC01311_TANGO2	0.0500407
RIMBP3_PI4KA	0.0500439
CCDC188_SERPIND1	0.0503274
LINC01660_MRPL40	0.0505165
AC004471.9_C22orf39	0.0507603
AC000068.10_CCDC116	0.0511985
UFD1L_AIFM3	0.0517314
PRODH_TMEM191C	0.051921
CCDC74BP1_TMEM191C	0.0521695
KRT18P62_PPIL2	0.0535961
DGCR8_YDJC	0.0538014
XXbac-B444P24.14_TMEM191C	0.0538817
TUBA8_UBE2L3	0.0547102
POM121L7P_YDJC	0.0553869
PI4KA_THAP7	0.0555188
SLC25A1_YDJC	0.0562508
RIMBP3_AIFM3	0.0563272
AC000068.5_CCDC188	0.0565539
COMT_TANGO2	0.0577841
PI4KA_KB-1592A4.15	0.0581519
AC000078.5_PPIL2	0.0586001
GNB1L_CCDC116	0.0588506
GSC2_SERPIND1	0.0592534
AC000078.5_CCDC116	0.0592736
CLDN5_YDJC	0.0599315
ZNF74_UBE2L3	0.0608136
HIC2_PPIL2	0.0614869
PI4KA_POM121L8P	0.0617132
TANGO2_PI4KA	0.062681
P2RX6_GGT2	0.0628693
SNAP29_POM121L8P	0.0631359
AC000078.5_ZDHHC8	0.0635804
LINC01637_PPIL2	0.063747
ZNF74_TMEM191C	0.0646323
GSC2_PI4KA	0.064876
TRMT2A_KB-1592A4.15	0.0650962
XXbac-B444P24.10_LINC01637	0.0653772
P2RX6_HIC2	0.0658698
C22orf29_YDJC	0.0660912
LRRC74B_CCDC116	0.0664092
DGCR2_COMT	0.0681251
AC006547.13_PPIL2	0.0686921
AC000078.5_IGLL4P	0.0691433
SEPT5_YDJC	0.0696955
TANGO2_PPIL2	0.0697933
LINC00895_TXNRD2	0.0699201
AC004471.9_POM121L7P	0.0703028
TMEM191B_SLC9A3P2	0.0710566
ZDHHC8_XXbac-B444P24.14	0.0710926
AC007731.1_CCDC74BP1	0.0711183
COMT_PI4KA	0.071127
ARVCF_XXbac-B444P24.14	0.0713923
CLTCL1_SDF2L1	0.0716484
DGCR9_CCDC116	0.0718031
AC004461.4_PI4KA	0.0720657
ABHD17AP4_LINC01637	0.0724963
GNB1L_ABHD17AP4	0.0726243
MRPL40_CCDC188	0.073183
ZDHHC8_TUBA3GP	0.0732482
CLTCL1_COMT	0.0739543
LINC01311_MRPL40	0.0741811
AC004461.4_DGCR14	0.0745405
CCDC188_UBE2L3	0.0754896
TMEM191B_TMEM191C	0.0756589
KB-1592A4.15_TMEM191C	0.0759308
AC007050.17_KB-1592A4.15	0.076439
TUBA8_CCDC116	0.077024
GGTLC3_DGCR2	0.0770957
PRODH_AC004471.9	0.0771788
AC000068.9_SERPIND1	0.0772327
AC007050.17_CCDC74BP1	0.0774833
BCRP7_PPIL2	0.0783097
COMT_XXbac-B444P24.10	0.0783854
AC000089.3_PPIL2	0.0787789
SCARF2_CRKL	0.0788737
MED15_POM121L8P	0.0793783
C22orf39_TMEM191C	0.0796806
RANBP1_PPIL2	0.0802183
SLC25A1_PI4KA	0.0804165
XXbac-B444P24.14_GGT2	0.0808984
ABHD17AP4_E2F6P3	0.0809364
SLC7A4_PPIL2	0.0809764
TRMT2A_YDJC	0.0816154
GGTLC5P_PI4KA	0.0816963
CCDC188_SDF2L1	0.0821399
CCDC74BP1_P2RX6	0.0823487
AC004471.9_HIC2	0.0831358
CCDC74BP1_KB-1440D3.14	0.0834729
LINC00895_COMT	0.0840313
CA15P2_C22orf29	0.0841447
CLTCL1_SERPIND1	0.0847588
USP18_ARVCF	0.0852286
XXbac-B444P24.14_ABHD17AP4	0.0852966
ARVCF_CCDC188	0.0855815
LINC01311_LRRC74B	0.0857775
ARVCF_SDF2L1	0.0859907
USP18_TMEM191C	0.0862989
GGT2_BCRP6	0.0864737
XXbac-B33L19.4_PPIL2	0.0869967
XXbac-B444P24.10_AIFM3	0.087245
BCRP7_SDF2L1	0.0879593
DGCR6L_LRRC74B	0.0879657
GGTLC3_KB-1592A4.16	0.0882396
TANGO2_LINC01637	0.0883773
XXbac-B444P24.10_SERPIND1	0.0884009
SLC7A4_YDJC	0.0884649
USP18_CCDC116	0.0893363
RIMBP3_SERPIND1	0.0895737
AC007731.1_UBE2L3	0.0899579
SEPT5_KB-1592A4.15	0.0905541
TXNRD2_YDJC	0.091191
DGCR14_UBE2L3	0.0913127
KRT18P5_UBE2L3	0.0915178
LZTR1_PPIL2	0.0917605
ZDHHC8_BCRP5	0.0920971
TANGO2_AC002472.11	0.092393
SERPIND1_LINC01637	0.0924794
BCRP5_PI4KA	0.0926057
TANGO2_HIC2	0.0936557
GSC2_SNAP29	0.0937103
GNB1L_CRKL	0.093848
KB-1592A4.15_YDJC	0.0939191
AC004471.9_SDF2L1	0.093973
HIRA_YDJC	0.0942258
BCRP7_ZDHHC8	0.0945018
CRKL_KB-1592A4.15	0.0952554
RIMBP3_CCDC188	0.0954567
CCDC74BP1_YDJC	0.0963528
DGCR8_RANBP1	0.0963828
AC000078.5_SERPIND1	0.0964817
LINC01662_CLTCL1	0.0967492
AC000078.5_KB-1592A4.16	0.0972675
C22orf39_UBE2L3	0.0975885
LINC01311_CCDC188	0.0984354
ARVCF_CCDC116	0.0985242
AC004471.10_TUBA3GP	0.0994818
ARVCF_KB-1592A4.16	0.0999341
AC004471.9_YDJC	0.100767
CCDC74BP1_LZTR1	0.10163
GGT2_POM121L8P	0.101675
LINC01311_PPIL2	0.101714
TBX1_KB-1592A4.15	0.103041
ARVCF_UBE2L3	0.103113
TRMT2A_UBE2L3	0.103134
RANBP1_TUBA3GP	0.103152
KLHL22_LINC01637	0.103448
CLTCL1_YDJC	0.104362
AC000078.5_PI4KA	0.104455
DGCR6L_AC007731.1	0.105276
AC000078.5_DGCR8	0.105575
GNB1L_UBE2L3	0.105636
CLDN5_LINC00895	0.105778
LINC01660_SDF2L1	0.106043
THAP7_KB-1592A4.15	0.106058
KRT18P62_SERPIND1	0.107121
TANGO2_KB-1592A4.15	0.107277
XXbac-B33L19.4_YDJC	0.107774
SLC9A3P2_PPIL2	0.108259
ARVCF_LZTR1	0.108273
AC008079.10_DGCR8	0.108811
C22orf29_SERPIND1	0.10895
RIMBP3_YDJC	0.109476
AC007326.9_AC006547.13	0.109809
CLDN5_XXbac-B562F10.11	0.109869
LINC01660_YDJC	0.11014
AIFM3_UBE2L3	0.110332
COMT_SNAP29	0.110408
C22orf29_TMEM191C	0.11109
AC007326.10_C22orf29	0.111678
TRMT2A_SERPIND1	0.112058
TANGO2_AC007731.1	0.112293
AC006547.13_SERPIND1	0.11269
CDC45_CCDC188	0.113192
ZDHHC8_KB-1592A4.15	0.113688
TANGO2_TUBA3GP	0.114489
CLTCL1_P2RX6	0.114979
KLHL22_LRRC74B	0.114986
PRODH_KB-1440D3.14	0.115171
MRPL40_LINC00895	0.115303
AC004471.9_ARVCF	0.115309
AC000078.5_YDJC	0.115589
GNB1L_SCARF2	0.115747
ARVCF_TMEM191C	0.115988
ABHD17AP4_LRRC74B	0.116034
MRPL40_CRKL	0.116297
RIMBP3_BCRP5	0.116673
XXbac-B444P24.10_PPIL2	0.117515
CDC45_AC000078.5	0.118304
TXNRD2_PPIL2	0.11856
C22orf39_YDJC	0.11865
AC004471.9_SERPIND1	0.119315
MED15_KB-1440D3.14	0.119778
ARVCF_THAP7-AS1	0.120802
SNAP29_RIMBP3C	0.121648
BCRP7_POM121L7P	0.122216
BCRP7_CCDC74BP1	0.122496
LINC01311_P2RX6	0.122536
AC000089.3_ZDHHC8	0.123097
LINC00895_SERPIND1	0.123406
AC007731.1_MED15	0.123692
ZDHHC8_PI4KA	0.124079
P2RX6_PPIL2	0.124485
AC004461.4_CCDC74BP1	0.12559
PI4KA_RIMBP3C	0.125905
LINC01311_KB-1440D3.14	0.126167
AC008079.9_USP41	0.126187
CCDC188_XXbac-B562F10.11	0.126267
KRT18P5_YDJC	0.12633
DGCR6_AC007731.1	0.126763
SLC7A4_KB-1592A4.15	0.127033
AC000078.5_XXbac-B444P24.14	0.127086
E2F6P3_SDF2L1	0.127731
KLHL22_SERPIND1	0.127784
SLC25A1_MRPL40	0.127899
DGCR8_XXbac-B444P24.10	0.128584
AC006547.13_AC002472.11	0.13006
LINC01660_ARVCF	0.130175
TMEM191B_CCDC188	0.131464
SNAP29_KB-1592A4.16	0.132601
LINC00895_PI4KA	0.13351
TRMT2A_LINC01637	0.133524
GGT2_RIMBP3C	0.133693
RIMBP3_ZDHHC8	0.133987
AC004471.10_CCDC74BP1	0.134255
RTN4R_HIC2	0.134501
RANBP1_YDJC	0.135507
RTN4R_SCARF2	0.135652
SLC7A4_TUBA3GP	0.136535
FAM230A_ZNF74	0.137212
SNAP29_PPIL2	0.137558
BCRP7_LZTR1	0.137564
AC000068.5_P2RX6	0.137771
TANGO2_KB-1440D3.14	0.137846
LINC01311_SDF2L1	0.1379
DGCR6L_YDJC	0.13834
CCDC74BP1_E2F6P2	0.139083
XXbac-B562F10.11_P2RX6	0.139132
AC000068.9_POM121L8P	0.139141
XXbac-B444P24.10_ABHD17AP4	0.139524
USP18_UBE2L3	0.139598
TANGO2_SNAP29	0.14005
SLC25A1_SERPIND1	0.140223
XXbac-B444P24.14_CCDC74BP1	0.140442
LINC00895_SCARF2	0.14091
AC000089.3_TUBA3GP	0.141002
HIRA_CCDC188	0.141483
DGCR6L_KB-1440D3.14	0.142126
ZDHHC8_SNAP29	0.142751
LINC00896_PPIL2	0.143191
LINC01662_LRRC74B	0.14344
SEPT5_UBE2L3	0.14386
DGCR8_LRRC74B	0.144336
LRRC74B_POM121L7P	0.144717
BCRP7_KB-1592A4.15	0.145386
LINC01311_CLDN5	0.145533
KB-1592A4.15_RIMBP3B	0.145738
AC006547.13_KRT18P5	0.145795
THAP7_TMEM191C	0.145921
HIRA_AC007731.1	0.146063
XXbac-B562F10.11_PI4KA	0.146338
CA15P2_KB-1592A4.15	0.146534
USP18_ABHD17AP4	0.146622
AC007731.1_KB-1592A4.15	0.146811
CLDN5_ABHD17AP4	0.147138
CCDC188_LINC01637	0.14768
AIFM3_SLC7A4	0.147963
ABHD17AP4_TUBA3GP	0.148067
TBX1_UBE2L3	0.148282
AC004471.9_TXNRD2	0.148455
HIRA_LINC00895	0.148805
KRT18P5_CRKL	0.148837
CCDC188_PI4KA	0.1489
GGT2_UBE2L3	0.149397
GGTLC3_AC007050.17	0.149419
AC000078.5_POM121L8P	0.149738
AC007731.1_SCARF2	0.149841
AC007326.9_CCDC74BP1	0.149891
BCRP7_UBE2L3	0.150655
BCRP6_RIMBP3C	0.151088
BCRP7_SCARF2	0.151245
AC000078.5_BCRP6	0.151538
GGTLC3_SERPIND1	0.151961
AC008079.10_AC007326.10	0.153088
DGCR8_ABHD17AP4	0.153311
GNB1L_TRMT2A	0.153318
AC007050.17_PI4KA	0.153613
LINC01663_AC000078.5	0.153722
COMT_YDJC	0.153885
GGTLC3_KB-1592A4.15	0.154241
LINC01662_GNB1L	0.154679
AC004471.9_COMT	0.154926
XXbac-B562F10.11_UBE2L3	0.154983
AC002472.11_KB-1183D5.13	0.155038
COMT_CRKL	0.155093
KLHL22_SNAP29	0.155294
TANGO2_P2RX6	0.15561
AC000078.5_SCARF2	0.155679
USP18_DGCR8	0.155761
USP18_COMT	0.155897
ABHD17AP4_AC002472.11	0.156587
XXbac-B135H6.18_PPIL2	0.156687
MRPL40_SERPIND1	0.156828
TANGO2_CRKL	0.157001
ABHD17AP4_GGT2	0.157555
BCRP7_AIFM3	0.157556
ARVCF_XXbac-B444P24.10	0.158661
C22orf29_RIMBP3C	0.159089
BCRP7_TRMT2A	0.159284
PI4KA_SDF2L1	0.159594
DGCR6_LINC01637	0.159668
KB-1592A4.15_KB-1440D3.14	0.159941
AC006547.13_AIFM3	0.160918
AC004471.10_USP41	0.161163
PRODH_TANGO2	0.161356
CLDN5_COMT	0.162373
AC000068.10_YDJC	0.162845
RTN4R_KLHL22	0.16293
CCDC74BP1_LRRC74B	0.163393
C22orf29_ABHD17AP4	0.163573
LINC01662_MED15	0.163752
AC004471.10_KB-1592A4.15	0.163783
GNB1L_RANBP1	0.164828
PI4KA_KB-1592A4.16	0.164926
RIMBP3_THAP7	0.165315
LINC01311_KB-1592A4.15	0.16557
TMEM191B_POM121L7P	0.165775
BCRP7_AC007050.17	0.166223
USP18_CCDC188	0.166247
LINC01662_DGCR9	0.166413
BCRP7_DGCR6L	0.166754
AC000068.10_THAP7-AS1	0.167021
SLC25A1_P2RX6	0.167044
ABHD17AP4_CCDC116	0.16798
AC008079.10_XXbac-B444P24.14	0.168107
CCDC188_ZNF74	0.168974
TRMT2A_AC007731.1	0.169116
COMT_SERPIND1	0.169518
KRT18P5_SDF2L1	0.169694
UFD1L_THAP7	0.170764
ABHD17AP4_P2RX6	0.170783
MED15_PPIL2	0.171063
PRODH_LINC01651	0.171267
C22orf39_CCDC188	0.172181
LINC01660_THAP7	0.172525
AC007326.9_ARVCF	0.172534
KRT18P5_KB-1440D3.14	0.17275
THAP7_HIC2	0.172792
CCDC188_TMEM191C	0.172898
AC007326.10_SLC7A4	0.173343
LINC01637_KB-1592A4.15	0.173644
SERPIND1_THAP7	0.174308
XXbac-B444P24.10_CCDC74BP1	0.174535
GNB1L_XXbac-B135H6.18	0.174901
TUBA3GP_PPIL2	0.17519
C22orf29_XXbac-B135H6.18	0.175612
ABHD17AP4_TMEM191C	0.176285
AC004461.4_PPIL2	0.176576
C22orf29_AC007731.1	0.176783
SERPIND1_SLC7A4	0.177242
AC008079.9_AC007731.1	0.178114
TBX1_HIC2	0.178293
SLC25A1_AC000068.9	0.17861
AC000078.5_CCDC188	0.178651
XXbac-B444P24.8_CCDC116	0.178721
C22orf29_PPIL2	0.17941
CCDC188_XXbac-B444P24.8	0.179548
CCDC74BP1_PPIL2	0.179579
RIMBP3_DGCR6	0.179768
C22orf29_CCDC188	0.180009
AC000068.10_KB-1592A4.15	0.180392
AC000068.5_PPIL2	0.181076
AC007326.10_DGCR6L	0.181107
CLDN5_PI4KA	0.181419
DGCR9_AC007731.1	0.18155
CLTCL1_AC007731.1	0.181799
KB-1592A4.15_PPIL2	0.181856
SLC9A3P2_AIFM3	0.182351
SNAP29_XXbac-B135H6.18	0.182494
AC000068.9_DGCR6L	0.182585
RANBP1_KLHL22	0.182689
AC000078.5_XXbac-B444P24.8	0.182822
HIRA_POM121L8P	0.18287
AC008079.9_SEPT5	0.183941
TANGO2_XXbac-B444P24.14	0.184299
LINC01660_CRKL	0.184664
AC007326.10_AC006547.13	0.1851
USP18_RIMBP3	0.18533
AC000068.10_COMT	0.185887
TUBA8_PPIL2	0.186154
RIMBP3C_UBE2L3	0.187593
AC004471.9_CLDN5	0.18845
AC004471.10_HIRA	0.188711
CDC45_AC000089.3	0.188842
XXbac-B444P24.14_KRT18P5	0.188999
C22orf29_CCDC116	0.189153
TMEM191B_PI4KA	0.189371
BCRP7_AC002472.11	0.190138
TXNRD2_ABHD17AP4	0.190373
TUBA8_LINC01662	0.191
LINC01662_SLC25A1	0.19118
AC004471.9_TRMT2A	0.191462
AC004471.9_PI4KA	0.192083
AC000068.5_TMEM191C	0.192089
DGCR6_TXNRD2	0.192236
LINC01311_ABHD17AP4	0.192362
UFD1L_CDC45	0.192635
CLDN5_P2RX6	0.192833
AC004471.10_AC000089.3	0.193044
TMEM191B_TANGO2	0.193158
TXNRD2_HIC2	0.193205
HIRA_SNAP29	0.193343
AC000089.3_COMT	0.194675
DGCR9_USP41	0.194736
LINC01311_AC000078.5	0.194785
RANBP1_SERPIND1	0.195271
AC004471.9_DGCR2	0.195424
CLTCL1_RIMBP3B	0.195882
LINC01637_UBE2L3	0.196323
ZDHHC8_LINC00896	0.196655
GSC2_PPIL2	0.19677
HIRA_ABHD17AP4	0.196925
ABHD17AP4_KB-1440D3.14	0.198611
DGCR6_SNAP29	0.199258
DGCR2_ABHD17AP4	0.199302
HIRA_LINC01637	0.200062
DGCR6_KB-1592A4.15	0.200588
DGCR6_ABHD17AP4	0.200671
LRRC74B_KB-1592A4.15	0.200845
AC004471.9_AC007731.1	0.201311
SNAP29_KB-1440D3.14	0.201452
AC004471.10_COMT	0.201819
RTN4R_YDJC	0.201912
TBX1_AC000089.3	0.202376
BCRP7_XXbac-B444P24.14	0.20299
TANGO2_RANBP1	0.203243
AC004461.4_AC004471.10	0.20358
DGCR8_RTN4R	0.203667
ARVCF_THAP7	0.204046
LINC01311_RANBP1	0.204661
TUBA8_XXbac-B444P24.14	0.204665
CLTCL1_POM121L8P	0.204891
DGCR6L_POM121L7P	0.205085
ARVCF_AIFM3	0.205176
AC000078.5_THAP7	0.205631
DGCR8_SCARF2	0.205926
TXNRD2_CCDC74BP1	0.206237
RANBP1_HIC2	0.206438
TUBA8_AC000089.3	0.206813
AC000068.9_TMEM191C	0.206846
SNAP29_SLC7A4	0.207098
KB-1592A4.15_GGT2	0.207208
TMEM191B_UBE2L3	0.20739
USP18_KB-1440D3.14	0.207409
USP18_ZDHHC8	0.207845
SNAP29_TMEM191C	0.207972
BCRP7_RANBP1	0.208096
AC004471.9_CCDC74BP1	0.209794
CCDC188_DGCR6L	0.210021
C22orf29_KB-1592A4.15	0.210348
PRODH_AC007326.10	0.210925
XXbac-B562F10.11_CRKL	0.211296
RANBP1_RIMBP3C	0.211453
TBX1_CCDC74BP1	0.211637
P2RX6_SDF2L1	0.212059
SLC25A1_RIMBP3C	0.212425
RIMBP3_POM121L7P	0.21264
MRPL40_TRMT2A	0.212916
TMEM191B_ABHD17AP4	0.213419
CCDC74BP1_KB-1183D5.13	0.213556
RIMBP3_KB-1592A4.15	0.213942
KB-1592A4.15_KB-1183D5.13	0.21402
AC000068.10_SNAP29	0.214029
USP18_AC004471.10	0.214557
PI4KA_CRKL	0.214954
TUBA8_TANGO2	0.215103
LINC00896_ABHD17AP4	0.215212
SLC25A1_KB-1592A4.15	0.215469
TXNRD2_E2F6P3	0.215581
USP18_RANBP1	0.21571
AC000089.3_CCDC74BP1	0.215754
RANBP1_CCDC188	0.216972
DGCR8_ZDHHC8	0.217444
PRODH_SERPIND1	0.217481
DGCR2_XXbac-B444P24.14	0.218135
AC000068.10_TMEM191C	0.218161
BCRP5_SNAP29	0.218682
ZNF74_XXbac-B562F10.11	0.218757
SNAP29_PI4KA	0.219551
COMT_DGCR6L	0.22023
C22orf29_XXbac-B444P24.10	0.220453
COMT_KB-1592A4.15	0.220879
AC006547.13_RANBP1	0.22098
SERPIND1_XXbac-B135H6.18	0.221
RTN4R_CRKL	0.222581
AC004471.9_XXbac-B444P24.14	0.222956
AC007326.9_TRMT2A	0.223159
HIC2_TMEM191C	0.223198
AC007050.17_POM121L7P	0.223681
CCDC74BP1_HIC2	0.224079
AC004471.10_POM121L7P	0.224083
AC006547.13_XXbac-B444P24.14	0.224338
COMT_LINC01637	0.224946
AIFM3_TMEM191C	0.225338
C22orf29_ZDHHC8	0.225894
TMEM191B_KB-1592A4.15	0.226248
HIRA_C22orf29	0.2267
AC000068.9_THAP7	0.226738
ABHD17AP4_CRKL	0.226929
CCDC74BP1_POM121L7P	0.22696
KLHL22_PI4KA	0.227117
DGCR8_KRT18P5	0.22717
AC000089.3_LZTR1	0.227611
SEPT5_SNAP29	0.227827
XXbac-B444P24.10_SNAP29	0.228163
CDC45_ARVCF	0.228257
ARVCF_SCARF2	0.228396
CDC45_KRT18P5	0.228682
DGCR14_DGCR8	0.229425
AC006547.13_POM121L8P	0.229621
GGTLC5P_LINC00895	0.230085
LINC01663_CLTCL1	0.230172
GGTLC3_ZDHHC8	0.231133
C22orf39_TANGO2	0.231294
MRPL40_ZDHHC8	0.231768
DGCR2_ZDHHC8	0.231933
ARVCF_XXbac-B444P24.8	0.232492
DGCR9_AC004471.10	0.23275
TRMT2A_PI4KA	0.23308
CCDC74BP1_SLC9A3P2	0.23313
SLC9A3P2_YDJC	0.233752
C22orf29_POM121L8P	0.234101
SEPT5_ABHD17AP4	0.234201
AC000089.3_ARVCF	0.235091
TBX1_PI4KA	0.236345
AC000089.3_KLHL22	0.236393
AC007326.9_CDC45	0.236578
GGTLC5P_SNAP29	0.237198
SLC25A1_HIRA	0.237275
DGCR2_MRPL40	0.237469
SNAP29_HIC2	0.237471
CCDC188_XXbac-B444P24.14	0.237698
AC000068.10_CCDC188	0.237809
POM121L7P_KB-1592A4.16	0.237941
TANGO2_KLHL22	0.23823
C22orf29_TANGO2	0.238365
PRODH_AC000068.9	0.238512
AC000078.5_RANBP1	0.238617
AC000068.10_KLHL22	0.238824
HIRA_AC006547.13	0.238961
TANGO2_XXbac-B444P24.10	0.238968
ZDHHC8_XXbac-B444P24.10	0.239586
DGCR2_LINC01311	0.240007
KLHL22_ABHD17AP4	0.240075
SLC7A4_BCRP6	0.24013
BCRP7_SNAP29	0.240179
SCARF2_SNAP29	0.240709
CCDC188_KRT18P5	0.240982
LINC00896_KB-1592A4.15	0.241227
SCARF2_POM121L7P	0.241478
SNAP29_P2RX6	0.241619
LINC01637_TMEM191C	0.242287
SEPT5_TRMT2A	0.242324
GGTLC3_TXNRD2	0.242544
CCDC188_SCARF2	0.243089
AC007326.9_PPIL2	0.243791
GNB1L_TXNRD2	0.244412
GGTLC3_POM121L7P	0.244954
LINC00895_KRT18P5	0.245101
GNB1L_KLHL22	0.245582
ARVCF_SNAP29	0.245764
CLDN5_ZNF74	0.246767
XXbac-B33L19.4_BCRP5	0.246861
MED15_PI4KA	0.246915
AC008079.10_YDJC	0.246954
RIMBP3_AC007326.10	0.247412
RANBP1_TRMT2A	0.248002
GGTLC5P_KB-1592A4.16	0.248035
HIRA_AC000068.9	0.249143
AC004471.9_AC000068.9	0.249795
CDC45_ZDHHC8	0.249978
GNB1L_P2RX6	0.250365
CCDC74BP1_AC002472.11	0.251039
XXbac-B444P24.8_KB-1592A4.15	0.251516
AC007326.10_CLTCL1	0.251526
CLTCL1_CDC45	0.251711
KRT18P5_ABHD17AP4	0.251721
TMEM191B_ZDHHC8	0.252594
SEPT5_COMT	0.252686
ZNF74_ABHD17AP4	0.252895
CA15P2_USP41	0.253187
AC006547.13_DGCR6L	0.253283
USP18_AC000078.5	0.253584
TRMT2A_SLC7A4	0.254032
SLC25A1_RTN4R	0.254405
TUBA8_ZDHHC8	0.254767
SERPIND1_SNAP29	0.255231
XXbac-B444P24.14_HIC2	0.255273
AC008079.9_SLC7A4	0.255388
UFD1L_ARVCF	0.255567
GNB1L_KB-1440D3.14	0.255602
ZNF74_GGT2	0.255715
AC000068.5_SLC7A4	0.256187
XXbac-B444P24.10_KB-1440D3.14	0.25664
DGCR9_LINC00895	0.256919
MRPL40_POM121L7P	0.257243
ABHD17AP4_YDJC	0.257976
AC007731.1_LRRC74B	0.258361
AC000078.5_KB-1183D5.13	0.258861
GGTLC3_XXbac-B33L19.4	0.258898
COMT_KLHL22	0.259439
CCDC74BP1_THAP7	0.259672
PRODH_LINC01311	0.260163
POM121L8P_BCRP6	0.260756
RANBP1_RTN4R	0.260925
ZDHHC8_CRKL	0.260981
XXbac-B444P24.14_XXbac-B33L19.4	0.26153
MED15_AC002472.11	0.261547
RIMBP3_CCDC74BP1	0.261562
AC004471.9_RANBP1	0.261784
GGTLC5P_DGCR14	0.262062
AIFM3_HIC2	0.26227
TBX1_YDJC	0.262329
USP18_HIC2	0.264224
TRMT2A_ABHD17AP4	0.264726
DGCR6_PPIL2	0.264728
TANGO2_KRT18P5	0.265038
CDC45_PI4KA	0.265169
POM121L7P_KB-1440D3.14	0.26531
XXbac-B444P24.14_LZTR1	0.265661
DGCR6L_P2RX6	0.265856
AC008079.10_AC007050.17	0.266001
BCRP7_THAP7	0.2662
TXNRD2_LINC01651	0.266258
XXbac-B444P24.14_POM121L8P	0.266295
AC000089.3_XXbac-B562F10.11	0.266392
GNB1L_XXbac-B562F10.11	0.266521
ZDHHC8_PPIL2	0.266808
DGCR2_AC000078.5	0.267004
POM121L7P_RIMBP3C	0.267563
KB-1592A4.15_POM121L8P	0.267581
MRPL40_POM121L8P	0.268058
HIRA_RTN4R	0.268184
AC004471.10_LINC01311	0.268227
SLC25A1_ZDHHC8	0.268469
ZNF74_E2F6P3	0.268954
LINC01663_RANBP1	0.269048
RANBP1_ZDHHC8	0.269329
AC007326.10_LINC00896	0.269363
XXbac-B444P24.8_KB-1440D3.14	0.269915
XXbac-B562F10.11_ABHD17AP4	0.270557
SNAP29_YDJC	0.270728
COMT_ZNF74	0.270757
POM121L7P_RIMBP3B	0.270966
GNB1L_PI4KA	0.271028
RIMBP3_TBX1	0.271752
CCDC74BP1_TUBA3GP	0.271938
CCDC188_ABHD17AP4	0.272047
BCRP7_LINC01651	0.272279
SLC9A3P2_PI4KA	0.272459
C22orf29_RANBP1	0.272475
CCDC74BP1_CRKL	0.272552
PRODH_KRT18P62	0.272614
KRT18P62_ARVCF	0.272629
CDC45_KB-1440D3.14	0.272914
HIRA_CRKL	0.273426
CLTCL1_CCDC74BP1	0.273848
POM121L7P_UBE2L3	0.274087
TANGO2_GGT2	0.274413
DGCR8_CRKL	0.274626
DGCR6_CRKL	0.274877
GSC2_YDJC	0.275201
POM121L7P_KB-1183D5.13	0.275883
SLC9A3P2_LZTR1	0.276183
TMEM191B_AC007326.10	0.276843
SCARF2_LINC01637	0.277298
COMT_AC006547.13	0.277571
AC004461.4_POM121L7P	0.277659
AC004471.10_XXbac-B444P24.14	0.277802
AC008079.10_PPIL2	0.278007
DGCR2_USP41	0.278077
ZNF74_SERPIND1	0.278268
CLDN5_CCDC188	0.278725
KRT18P5_SERPIND1	0.278796
GNB1L_AIFM3	0.279319
CLDN5_POM121L7P	0.279354
TMEM191C_YDJC	0.279637
DGCR14_GNB1L	0.279963
GGT2_KB-1440D3.14	0.280217
CDC45_COMT	0.280242
AC007731.1_ZNF74	0.280338
C22orf39_LZTR1	0.280452
AC004471.9_SLC7A4	0.280452
RIMBP3_GNB1L	0.28051
AC000089.3_AC000078.5	0.280985
KB-1592A4.15_POM121L7P	0.281164
C22orf39_XXbac-B562F10.11	0.281608
USP41_TUBA3GP	0.281693
LINC01662_POM121L7P	0.281717
USP41_CCDC74BP1	0.281983
TXNRD2_KB-1592A4.15	0.282017
AC007326.9_MRPL40	0.282141
ARVCF_LINC01637	0.282313
CCDC188_KB-1592A4.15	0.282813
USP18_P2RX6	0.28286
AC000068.9_AC000078.5	0.283035
DGCR2_LRRC74B	0.283074
AC007050.17_SNAP29	0.284395
USP18_CCDC74BP1	0.28461
KRT18P5_PPIL2	0.284767
RIMBP3_XXbac-B135H6.18	0.284798
GGTLC3_SNAP29	0.285005
CCDC188_P2RX6	0.285367
LINC00895_YDJC	0.285608
RTN4R_ABHD17AP4	0.285933
AC007731.1_POM121L7P	0.286024
USP18_GGT2	0.28608
USP18_PI4KA	0.286138
PRODH_C22orf29	0.286932
AIFM3_KB-1592A4.15	0.287098
DGCR8_CCDC188	0.287143
DGCR6_POM121L7P	0.287156
C22orf29_SLC9A3P2	0.287316
RANBP1_SLC9A3P2	0.287654
DGCR6_HIRA	0.287898
DGCR6L_KB-1592A4.15	0.288344
LINC00895_UBE2L3	0.288354
ARVCF_PI4KA	0.288604
AC000078.5_TXNRD2	0.288796
RIMBP3_AC000089.3	0.289036
PRODH_BCRP5	0.289305
CDC45_USP41	0.289575
USP41_SERPIND1	0.289675
USP18_KRT18P62	0.289677
C22orf39_GGT2	0.289901
C22orf39_PPIL2	0.290169
AC006547.13_XXbac-B33L19.4	0.290215
ABHD17AP4_BCRP6	0.290494
SLC25A1_COMT	0.290496
AC006547.13_LINC01637	0.290958
TRMT2A_LRRC74B	0.291058
DGCR6_LINC01311	0.291176
AC008079.9_E2F6P3	0.291207
PRODH_SDF2L1	0.291527
C22orf29_TRMT2A	0.291877
C22orf29_RTN4R	0.291944
COMT_POM121L7P	0.292272
HIC2_SDF2L1	0.2925
RIMBP3_XXbac-B444P24.8	0.292833
XXbac-B33L19.4_POM121L7P	0.292956
CA15P2_POM121L7P	0.292962
UFD1L_P2RX6	0.293138
TUBA8_GGTLC3	0.293146
KRT18P62_POM121L7P	0.293297
SERPIND1_YDJC	0.293432
C22orf39_ABHD17AP4	0.293555
XXbac-B444P24.8_POM121L7P	0.293668
AC000089.3_AC007731.1	0.29405
COMT_SLC7A4	0.294166
THAP7_SDF2L1	0.294199
KB-1592A4.15_UBE2L3	0.29422
DGCR9_CCDC188	0.294221
AC004471.9_LINC01651	0.294544
LINC01660_GNB1L	0.294953
UFD1L_XXbac-B444P24.10	0.295283
PI4KA_LRRC74B	0.295434
TANGO2_SERPIND1	0.295452
DGCR2_CCDC188	0.295704
TUBA8_SCARF2	0.295733
GGT2_YDJC	0.295852
LINC00895_POM121L7P	0.295856
PRODH_YDJC	0.295894
AC000089.3_CRKL	0.296006
AIFM3_P2RX6	0.296088
MRPL40_TANGO2	0.296225
DGCR2_AC000068.9	0.296528
GGTLC5P_CCDC116	0.297054
CLDN5_AC006547.13	0.297746
CLTCL1_SLC9A3P2	0.298073
AC007326.9_SDF2L1	0.299059
BCRP7_RTN4R	0.299506
RIMBP3_TANGO2	0.299886
C22orf39_DGCR8	0.30062
AC000068.5_XXbac-B562F10.11	0.300799
C22orf39_CCDC74BP1	0.301392
ARVCF_AC002472.11	0.30151
AC000068.5_YDJC	0.301882
ABHD17AP4_SLC7A4	0.301885
LINC00896_BCRP5	0.302191
DGCR14_XXbac-B562F10.11	0.302897
RIMBP3_ARVCF	0.302932
ZNF74_LRRC74B	0.303084
AC004471.10_CLDN5	0.303258
AC007326.10_RANBP1	0.303459
AC004471.10_AIFM3	0.303563
DGCR6_SLC9A3P2	0.303672
ABHD17AP4_KB-1592A4.16	0.30406
FAM230A_POM121L7P	0.304098
LINC01311_GNB1L	0.305037
SERPIND1_TMEM191C	0.305042
ZNF74_CCDC74BP1	0.305231
KRT18P62_YDJC	0.305246
AC004471.9_RTN4R	0.305394
XXbac-B562F10.11_CCDC74BP1	0.305502
CCDC74BP1_CCDC116	0.305521
AC007326.9_YDJC	0.306024
AC006547.13_SNAP29	0.306732
TBX1_TANGO2	0.306775
E2F6P3_YDJC	0.307098
HIRA_TRMT2A	0.307225
USP18_SNAP29	0.307225
TMEM191B_DGCR2	0.307266
CDC45_YDJC	0.307337
DGCR6_GNB1L	0.307378
C22orf29_TXNRD2	0.307437
AC004471.10_AC007731.1	0.307446
RANBP1_KB-1592A4.15	0.307712
AC007326.10_CCDC74BP1	0.307715
ARVCF_XXbac-B135H6.18	0.30773
PRODH_AC007050.17	0.307814
LINC00895_CRKL	0.308603
AC000089.3_USP41	0.308659
AC007326.10_PI4KA	0.308984
AC007326.10_TXNRD2	0.309184
ABHD17AP4_LINC01651	0.309438
AC007326.9_P2RX6	0.309637
XXbac-B444P24.14_USP41	0.309679
C22orf29_POM121L7P	0.309851
TBX1_XXbac-B444P24.14	0.310552
RIMBP3_AC000078.5	0.310568
CLDN5_C22orf29	0.310882
RANBP1_CCDC74BP1	0.31099
PI4KA_LINC01637	0.31102
DGCR14_KB-1592A4.15	0.311371
MRPL40_SLC9A3P2	0.311447
CLDN5_CRKL	0.311533
AC000078.5_P2RX6	0.311611
LINC01311_COMT	0.311944
DGCR2_GNB1L	0.312057
USP41_E2F6P2	0.312915
USP18_GNB1L	0.313201
CLDN5_CCDC74BP1	0.313263
AC000068.9_ARVCF	0.314115
POM121L7P_SDF2L1	0.314136
TBX1_ABHD17AP4	0.314175
LINC00895_C22orf29	0.31463
CCDC74BP1_UBE2L3	0.315006
C22orf39_AC000078.5	0.315294
ZNF74_CRKL	0.31536
COMT_GGT2	0.315912
TUBA8_RIMBP3C	0.315939
ZDHHC8_KB-1592A4.16	0.316042
UFD1L_ZNF74	0.316082
COMT_AIFM3	0.316396
AC000068.9_XXbac-B562F10.11	0.316504
C22orf39_AC006547.13	0.316595
AC006547.13_RIMBP3C	0.316774
PI4KA_AC002472.11	0.316962
ARVCF_TRMT2A	0.317625
SLC7A4_E2F6P3	0.318248
AC007731.1_CCDC116	0.31827
C22orf29_COMT	0.318782
PI4KA_P2RX6	0.319247
TMEM191B_GNB1L	0.319403
CLTCL1_KB-1592A4.15	0.319523
DGCR14_POM121L7P	0.319667
TMEM191B_SDF2L1	0.320006
CLDN5_AC000078.5	0.320205
SCARF2_PI4KA	0.320256
SEPT5_DGCR8	0.320358
AC008079.9_POM121L7P	0.320394
SLC9A3P2_KB-1592A4.15	0.320708
LINC01311_TRMT2A	0.320747
GSC2_GNB1L	0.320756
SLC25A1_AC006547.13	0.320822
HIRA_TANGO2	0.320934
CCDC74BP1_LINC01637	0.321514
PRODH_KB-1592A4.15	0.321718
GSC2_AC000078.5	0.322211
LINC01311_SERPIND1	0.322525
DGCR2_TANGO2	0.322722
CLTCL1_E2F6P3	0.323133
CLTCL1_RIMBP3C	0.32363
PRODH_USP41	0.323658
AC006547.13_KB-1440D3.14	0.323881
AC006547.13_YDJC	0.324429
AC000078.5_COMT	0.324444
DGCR8_XXbac-B562F10.11	0.324714
SLC25A1_ARVCF	0.324771
LINC01311_SCARF2	0.32485
GSC2_POM121L7P	0.325502
ZDHHC8_SCARF2	0.325619
CCDC188_RTN4R	0.326142
DGCR8_ZNF74	0.326322
GNB1L_TMEM191C	0.326343
AC007731.1_TMEM191C	0.326453
ZNF74_TUBA3GP	0.326546
UFD1L_CRKL	0.327774
XXbac-B444P24.10_XXbac-B444P24.14	0.327842
AC008079.10_LINC01637	0.328353
AC004471.9_SEPT5	0.328605
XXbac-B444P24.10_SCARF2	0.329049
DGCR9_PPIL2	0.329106
GNB1L_ZDHHC8	0.329313
IGLL4P_SLC7A4	0.329667
LINC01311_ZDHHC8	0.330029
AC000068.10_ABHD17AP4	0.330363
GGTLC5P_DGCR6	0.330773
AC004471.10_XXbac-B444P24.10	0.331065
TANGO2_POM121L7P	0.331367
COMT_P2RX6	0.331559
GGTLC5P_SLC25A1	0.331612
ARVCF_CRKL	0.331693
MED15_POM121L7P	0.331791
GNB1L_DGCR8	0.331795
XXbac-B444P24.8_ABHD17AP4	0.33232
SLC7A4_RIMBP3B	0.333082
C22orf29_MED15	0.333157
BCRP5_POM121L7P	0.333388
SNAP29_LINC01637	0.333807
RIMBP3_SNAP29	0.334025
AC007326.10_KB-1592A4.15	0.334147
COMT_TMEM191C	0.335265
LINC01663_AC000089.3	0.335482
CCDC74BP1_SDF2L1	0.335511
AC004471.10_LINC00895	0.335543
DGCR6_GSC2	0.335653
DGCR6_DGCR9	0.335825
SLC25A1_KRT18P62	0.335974
XXbac-B444P24.10_HIC2	0.336513
MRPL40_XXbac-B562F10.11	0.336757
LINC01311_SNAP29	0.336772
AC000068.9_CCDC74BP1	0.336919
AC008079.9_SNAP29	0.337089
MED15_LZTR1	0.337509
PRODH_E2F6P2	0.337598
KLHL22_AC002472.11	0.337754
AC000068.10_P2RX6	0.337903
BCRP7_DGCR8	0.338084
PRODH_GSC2	0.338506
SLC7A4_UBE2L3	0.339008
AC000068.10_DGCR8	0.339095
DGCR8_POM121L7P	0.339157
CRKL_GGT2	0.33921
TXNRD2_ARVCF	0.339489
DGCR6_AC000089.3	0.339656
SLC25A1_CLDN5	0.339938
DGCR6_HIC2	0.34001
ZDHHC8_ZNF74	0.340022
AC004471.9_TUBA3GP	0.340378
TRMT2A_DGCR6L	0.340549
USP18_LINC01311	0.340644
POM121L7P_TMEM191C	0.340661
XXbac-B135H6.18_TMEM191C	0.341014
XXbac-B562F10.11_AIFM3	0.341316
XXbac-B33L19.4_SNAP29	0.341803
CLTCL1_PPIL2	0.342132
LINC01311_AC006547.13	0.342532
DGCR2_PI4KA	0.342831
DGCR2_TXNRD2	0.343355
TBX1_AC006547.13	0.343527
POM121L7P_POM121L8P	0.343793
C22orf29_LINC01637	0.343858
TUBA8_SLC25A1	0.344102
TMEM191B_YDJC	0.34458
DGCR2_XXbac-B444P24.10	0.344734
AC000089.3_LINC01637	0.345132
GGTLC5P_AC000078.5	0.345199
CLDN5_SNAP29	0.3453
GNB1L_MED15	0.345746
AC004471.10_ABHD17AP4	0.346135
AC008079.9_PI4KA	0.346371
AC004471.10_LINC01651	0.347468
GNB1L_COMT	0.347595
CDC45_POM121L7P	0.347745
UFD1L_TMEM191C	0.347845
DGCR8_PI4KA	0.348523
SERPIND1_KB-1592A4.15	0.349113
LINC01637_XXbac-B135H6.18	0.349622
TUBA8_DGCR8	0.349668
USP18_AC007326.9	0.349719
SLC9A3P2_POM121L7P	0.349946
AC004471.10_SLC9A3P2	0.350493
DGCR9_DGCR2	0.350859
LINC00895_SEPT5	0.351601
ABHD17AP4_SNAP29	0.351766
MRPL40_SNAP29	0.352009
AC000089.3_C22orf29	0.352081
TBX1_LRRC74B	0.35253
AC004471.9_KB-1592A4.15	0.352652
DGCR9_AC007050.17	0.354165
TMEM191B_CRKL	0.354258
CLDN5_USP41	0.354458
DGCR6L_XXbac-B444P24.14	0.354647
ZNF74_POM121L7P	0.354791
TANGO2_USP41	0.35525
C22orf39_C22orf29	0.355368
ZDHHC8_AIFM3	0.355789
AC006547.13_PI4KA	0.355856
AC008079.10_SDF2L1	0.356079
MRPL40_C22orf29	0.356104
KRT18P62_CLTCL1	0.356279
TRMT2A_CCDC188	0.356461
AC008079.10_CLDN5	0.356801
AC004471.9_CLTCL1	0.356855
ABHD17AP4_KB-1183D5.13	0.357019
AC004471.10_KRT18P62	0.357052
C22orf39_P2RX6	0.35723
SERPIND1_THAP7-AS1	0.357264
HIRA_SERPIND1	0.357354
DGCR2_SNAP29	0.357372
RANBP1_P2RX6	0.357561
LINC00895_USP41	0.357936
CLTCL1_USP41	0.35803
KRT18P62_GNB1L	0.358206
AC000068.9_ABHD17AP4	0.358388
AC006547.13_HIC2	0.35864
SLC9A3P2_ABHD17AP4	0.358656
CLDN5_GNB1L	0.358804
GGT2_TMEM191C	0.358827
LINC00896_PI4KA	0.360094
SEPT5_AC007731.1	0.360911
KLHL22_HIC2	0.360915
SLC25A1_C22orf29	0.361261
RIMBP3_CRKL	0.361582
BCRP7_KRT18P5	0.361938
USP41_LRRC74B	0.362042
USP41_XXbac-B562F10.11	0.362247
CDC45_TANGO2	0.362526
CCDC74BP1_SLC7A4	0.362548
KB-1592A4.15_SDF2L1	0.362562
BCRP7_LRRC74B	0.362787
GNB1L_ZNF74	0.362977
RIMBP3_AC000068.5	0.363034
CCDC188_XXbac-B444P24.10	0.363967
CLDN5_DGCR8	0.36446
HIRA_DGCR6L	0.365274
AC007326.9_AC000068.5	0.365809
DGCR2_SCARF2	0.365926
KRT18P62_CRKL	0.366059
HIRA_MRPL40	0.366189
P2RX6_POM121L8P	0.366225
P2RX6_KB-1183D5.13	0.366519
USP18_CLTCL1	0.36669
DGCR9_COMT	0.366785
COMT_ZDHHC8	0.366885
BCRP7_TXNRD2	0.36699
KRT18P5_CCDC74BP1	0.367515
MRPL40_RTN4R	0.367657
GNB1L_RTN4R	0.367662
RIMBP3_UBE2L3	0.367739
SNAP29_THAP7	0.368548
DGCR6_KLHL22	0.368553
DGCR8_SNAP29	0.368694
AC000068.9_HIC2	0.369
GGTLC3_ARVCF	0.36908
TUBA8_RIMBP3	0.36925
AC000068.10_ARVCF	0.369441
TBX1_AC000078.5	0.369677
GGTLC3_THAP7-AS1	0.369748
LRRC74B_TUBA3GP	0.370118
AC004471.9_HIRA	0.370392
XXbac-B33L19.4_RIMBP3C	0.370458
TMEM191B_LINC01637	0.370612
USP41_ZNF74	0.37079
TUBA8_HIC2	0.370989
AC000078.5_KRT18P5	0.371154
C22orf39_USP41	0.3713
AC007326.10_USP41	0.371384
CCDC188_CRKL	0.371985
KB-1592A4.16_UBE2L3	0.372537
XXbac-B444P24.10_USP41	0.372681
AC004471.10_XXbac-B33L19.4	0.37283
DGCR2_AC006547.13	0.372931
IGLL4P_POM121L7P	0.373083
AC008079.10_THAP7	0.373087
DGCR2_KRT18P62	0.373607
DGCR2_AC002472.11	0.373773
AC000089.3_THAP7	0.374167
DGCR2_KB-1440D3.14	0.374444
C22orf29_CCDC74BP1	0.374494
SLC25A1_AC002472.11	0.374654
DGCR14_XXbac-B444P24.10	0.375007
KRT18P62_USP41	0.375386
RIMBP3_GGT2	0.375604
XXbac-B444P24.8_SCARF2	0.375656
LINC01311_POM121L7P	0.375702
SLC9A3P2_SNAP29	0.375766
LINC01311_KRT18P5	0.376052
C22orf29_XXbac-B444P24.8	0.376054
GGTLC3_SLC25A1	0.376269
DGCR6_DGCR8	0.376706
MRPL40_MED15	0.37707
C22orf29_KB-1183D5.13	0.377154
MRPL40_CDC45	0.37759
RTN4R_DGCR6L	0.3777
AC000089.3_ABHD17AP4	0.377734
TXNRD2_BCRP6	0.377743
TANGO2_ZDHHC8	0.378091
LINC01311_CCDC74BP1	0.378102
AC006547.13_LINC00896	0.378122
ZDHHC8_SLC7A4	0.378206
AC000089.3_DGCR8	0.378246
GSC2_SDF2L1	0.378544
THAP7_GGT2	0.378573
AC008079.10_TRMT2A	0.379097
SLC25A1_AC000089.3	0.379125
PRODH_XXbac-B444P24.14	0.379293
HIRA_ZDHHC8	0.379333
LINC00896_XXbac-B562F10.11	0.379381
MRPL40_USP41	0.379421
SEPT5_XXbac-B562F10.11	0.379992
SLC25A1_POM121L7P	0.380297
CCDC188_AC007731.1	0.380457
AC004471.10_LINC00896	0.38128
USP41_POM121L7P	0.381359
TUBA8_COMT	0.381429
CCDC188_HIC2	0.381498
AC000078.5_XXbac-B562F10.11	0.381506
HIRA_USP41	0.381535
AC000068.9_KB-1183D5.13	0.381546
C22orf39_POM121L7P	0.382096
ARVCF_RANBP1	0.382309
XXbac-B444P24.14_KLHL22	0.382469
AC007326.10_E2F6P3	0.382717
DGCR14_AC006547.13	0.383339
GGTLC5P_POM121L7P	0.383506
KB-1592A4.15_E2F6P3	0.383532
AC006547.13_ABHD17AP4	0.383581
CRKL_LZTR1	0.384039
SLC25A1_XXbac-B562F10.11	0.384093
LINC01311_SLC25A1	0.385291
XXbac-B444P24.14_ZNF74	0.38534
E2F6P3_CCDC116	0.385899
ABHD17AP4_KB-1592A4.15	0.386012
ARVCF_USP41	0.386515
C22orf39_CRKL	0.386951
AC007326.9_GNB1L	0.387395
KLHL22_CCDC74BP1	0.38757
XXbac-B444P24.8_DGCR6L	0.387645
UFD1L_GNB1L	0.387882
DGCR9_C22orf29	0.387922
DGCR6L_SLC7A4	0.388144
TMEM191B_KLHL22	0.388612
POM121L7P_HIC2	0.388936
DGCR14_USP41	0.389073
GNB1L_POM121L7P	0.389153
SLC25A1_CRKL	0.389236
CDC45_SNAP29	0.389361
SLC9A3P2_KB-1440D3.14	0.389631
ARVCF_LINC00896	0.389752
CCDC188_LZTR1	0.389835
RANBP1_SNAP29	0.39021
AC008079.10_AC000078.5	0.390546
TXNRD2_SERPIND1	0.390623
AC004471.10_RIMBP3B	0.390976
SERPIND1_AC002472.11	0.39289
DGCR6L_AIFM3	0.393321
IGLL4P_SNAP29	0.393361
LINC00895_AC000078.5	0.393371
DGCR2_ARVCF	0.393448
AC007731.1_KLHL22	0.39352
DGCR6L_HIC2	0.394019
GNB1L_SLC7A4	0.394108
CLDN5_TMEM191C	0.394278
CCDC188_POM121L7P	0.394554
TXNRD2_ZDHHC8	0.39462
PRODH_GNB1L	0.394648
USP18_CRKL	0.395014
CLTCL1_ABHD17AP4	0.395024
TUBA8_AC000068.10	0.395262
LINC00895_ZNF74	0.395932
GNB1L_RIMBP3B	0.396132
TBX1_LZTR1	0.396652
LRRC74B_RIMBP3B	0.396708
RIMBP3C_YDJC	0.396776
TANGO2_AIFM3	0.396837
DGCR6_UFD1L	0.397032
RTN4R_GGT2	0.397179
LINC01311_DGCR6L	0.397237
DGCR14_SDF2L1	0.397837
CCDC188_LRRC74B	0.397969
CCDC74BP1_IGLL4P	0.398103
AC000068.10_XXbac-B135H6.18	0.398194
USP41_PPIL2	0.398503
DGCR14_TANGO2	0.398716
SLC25A1_XXbac-B444P24.14	0.398785
USP41_E2F6P3	0.399247
TRMT2A_XXbac-B444P24.14	0.399592
LINC00896_CCDC74BP1	0.399629
AC007326.9_USP41	0.399642
USP41_KLHL22	0.39996
KLHL22_MED15	0.399974
USP18_SERPIND1	0.400062
FAM230A_USP41	0.4006
GGTLC3_USP41	0.4006
RANBP1_AC007731.1	0.4006
BCRP7_USP41	0.4006
LINC01662_USP41	0.4006
CDC45_AC007731.1	0.4006
AC007326.10_GSC2	0.400762
DGCR9_CLTCL1	0.400798
BCRP7_IGLL4P	0.400856
XXbac-B444P24.8_CCDC74BP1	0.400896
USP18_AC000068.9	0.401267
UFD1L_YDJC	0.401267
ABHD17AP4_PI4KA	0.401476
USP41_ABHD17AP4	0.401751
AC008079.9_AC006547.13	0.401763
MED15_LINC01637	0.401783
RANBP1_KB-1592A4.16	0.402123
DGCR9_POM121L7P	0.402582
TANGO2_SDF2L1	0.402645
HIRA_SEPT5	0.402745
SCARF2_SDF2L1	0.403244
CLDN5_TRMT2A	0.403532
CCDC188_LINC00896	0.403587
USP41_AIFM3	0.403595
SLC7A4_POM121L8P	0.404056
C22orf39_SLC7A4	0.404154
DGCR2_KB-1592A4.15	0.404313
DGCR6_MRPL40	0.404439
P2RX6_AC002472.11	0.404951
LINC01663_SLC25A1	0.405
TXNRD2_PI4KA	0.405223
LINC01663_AC007326.10	0.405263
AC008079.10_USP18	0.405659
CLTCL1_GGT2	0.405876
UFD1L_POM121L7P	0.40601
COMT_CCDC188	0.406221
RANBP1_PI4KA	0.406471
SLC9A3P2_SLC7A4	0.40675
LINC01660_AC004471.10	0.406868
KRT18P5_KB-1592A4.15	0.407059
TUBA8_UFD1L	0.407097
AC004471.10_AC007050.17	0.40711
LRRC74B_LINC01651	0.407141
C22orf29_LZTR1	0.407271
TUBA8_CRKL	0.407288
KRT18P62_SLC7A4	0.407298
XXbac-B444P24.8_LZTR1	0.407327
AC007326.9_CCDC188	0.407668
DGCR8_KB-1592A4.16	0.40776
MRPL40_LINC00896	0.408003
LINC00895_XXbac-B562F10.11	0.408339
MED15_CCDC74BP1	0.408462
BCRP7_TUBA3GP	0.408736
AC000068.10_RANBP1	0.40895
SEPT5_CCDC74BP1	0.409014
LINC01663_TXNRD2	0.40909
PI4KA_KB-1183D5.13	0.40932
DGCR9_THAP7	0.409403
COMT_THAP7	0.40941
AC008079.10_COMT	0.409475
LRRC74B_E2F6P2	0.409822
RIMBP3_HIC2	0.409907
RIMBP3_LINC00896	0.409957
KRT18P5_KLHL22	0.410033
SEPT5_USP41	0.410203
UFD1L_AC002472.11	0.41047
CCDC188_CCDC74BP1	0.410609
ABHD17AP4_RIMBP3B	0.411141
TUBA8_CDC45	0.411945
ZNF74_SNAP29	0.411984
ABHD17AP4_POM121L8P	0.412024
USP41_TMEM191C	0.412266
MRPL40_THAP7	0.412484
LINC01662_AC000078.5	0.412607
ABHD17AP4_POM121L7P	0.412633
C22orf29_AC002472.11	0.412724
RTN4R_USP41	0.412914
TUBA8_AC006547.13	0.41292
AC000089.3_TANGO2	0.41298
ARVCF_ABHD17AP4	0.413096
DGCR6L_CRKL	0.413126
PRODH_P2RX6	0.413364
C22orf29_THAP7	0.413878
GNB1L_ARVCF	0.414048
TMEM191B_USP41	0.414707
DGCR8_THAP7	0.414708
COMT_USP41	0.414852
XXbac-B444P24.8_GGT2	0.41528
AC000068.9_PI4KA	0.415469
AC007326.9_HIRA	0.415518
AC004471.9_AC000089.3	0.415614
AC004471.9_USP41	0.415685
LINC00895_SNAP29	0.416055
AC006547.13_CCDC74BP1	0.416921
SNAP29_KB-1592A4.15	0.417267
GNB1L_SDF2L1	0.417366
SLC25A1_GNB1L	0.417607
POM121L7P_LINC01651	0.417847
CLTCL1_AC002472.11	0.417892
USP41_KRT18P5	0.417929
AC000068.5_KRT18P5	0.418104
POM121L7P_PPIL2	0.418415
SLC7A4_TMEM191C	0.418542
CCDC74BP1_RIMBP3B	0.418834
BCRP7_CRKL	0.419195
LZTR1_POM121L7P	0.419216
AC004471.9_AC006547.13	0.419376
AC007326.10_DGCR14	0.41942
RIMBP3_XXbac-B444P24.14	0.419518
LINC00895_KB-1592A4.15	0.420293
DGCR6_LINC00895	0.420505
HIRA_ARVCF	0.420708
GNB1L_LINC01637	0.420739
ABHD17AP4_HIC2	0.420884
AC008079.10_KB-1592A4.15	0.421044
DGCR2_SLC25A1	0.421057
AC000068.10_SDF2L1	0.421063
P2RX6_UBE2L3	0.421132
HIRA_XXbac-B562F10.11	0.421376
PRODH_AC007731.1	0.421377
RTN4R_SERPIND1	0.421383
AC000089.3_SNAP29	0.421409
TRMT2A_RTN4R	0.422093
DGCR2_MED15	0.422131
THAP7-AS1_GGT2	0.422506
RIMBP3_DGCR8	0.422694
LINC01660_POM121L7P	0.422843
LZTR1_KB-1592A4.15	0.423031
LZTR1_SDF2L1	0.423213
AC007731.1_USP41	0.423706
AC000068.5_AC007050.17	0.423718
RTN4R_SNAP29	0.42377
COMT_MED15	0.424337
CLTCL1_BCRP6	0.424603
TRMT2A_USP41	0.425093
CDC45_KLHL22	0.42536
TMEM191B_LZTR1	0.425622
DGCR6_LRRC74B	0.425993
DGCR6L_GGT2	0.42601
ZDHHC8_LINC01637	0.42631
KRT18P5_LZTR1	0.426404
ZNF74_BCRP6	0.426612
SCARF2_XXbac-B135H6.18	0.426659
SLC25A1_SNAP29	0.426802
USP18_SEPT5	0.426917
CCDC188_SLC7A4	0.427062
AC000089.3_GNB1L	0.427094
SCARF2_AC002472.11	0.427185
DGCR8_USP41	0.427192
AC007731.1_PI4KA	0.427248
LINC01311_AC000089.3	0.42818
RTN4R_CCDC74BP1	0.428186
ZDHHC8_ABHD17AP4	0.428434
DGCR6_CCDC188	0.428449
AC000078.5_RIMBP3B	0.428931
C22orf29_SLC7A4	0.429035
ABHD17AP4_AIFM3	0.429075
ZNF74_SDF2L1	0.430071
AIFM3_LRRC74B	0.430149
UFD1L_CCDC188	0.430163
CLTCL1_TANGO2	0.430249
DGCR6_CCDC74BP1	0.430481
PRODH_RIMBP3B	0.431106
BCRP7_KLHL22	0.431176
ZDHHC8_XXbac-B562F10.11	0.431229
AC008079.9_AC000078.5	0.431336
UFD1L_C22orf29	0.431427
AC000068.5_USP41	0.431525
TXNRD2_TMEM191C	0.432002
TMEM191B_GGT2	0.432011
DGCR9_TUBA3GP	0.432111
COMT_TRMT2A	0.432182
C22orf39_SEPT5	0.432185
USP41_CRKL	0.432436
DGCR6_KB-1183D5.13	0.432559
AC000068.5_CLDN5	0.432809
DGCR9_TANGO2	0.432858
DGCR2_CLDN5	0.432937
C22orf29_GNB1L	0.432975
UFD1L_ABHD17AP4	0.433385
DGCR8_SERPIND1	0.433409
ARVCF_POM121L7P	0.433583
ABHD17AP4_RIMBP3C	0.433874
KLHL22_RIMBP3C	0.433918
C22orf39_RTN4R	0.434141
USP18_USP41	0.434324
RANBP1_GGT2	0.434957
AC004471.9_DGCR14	0.435146
LINC00895_LZTR1	0.435298
ARVCF_KRT18P5	0.435587
AC007326.10_LRRC74B	0.436237
USP41_LINC01637	0.437359
DGCR9_ABHD17AP4	0.437425
SLC25A1_LRRC74B	0.43817
GGTLC3_LRRC74B	0.438218
RANBP1_USP41	0.438237
AC004471.10_ARVCF	0.438739
XXbac-B135H6.18_P2RX6	0.438817
SERPIND1_HIC2	0.438929
USP18_AC000089.3	0.439119
USP41_THAP7	0.439271
GGTLC3_CCDC188	0.439352
AC006547.13_KLHL22	0.439366
TMEM191B_AC000068.5	0.439617
AC007731.1_XXbac-B33L19.4	0.439984
AC000068.9_DGCR8	0.440183
RIMBP3_TXNRD2	0.440209
SERPIND1_LRRC74B	0.440622
GSC2_LINC00896	0.440669
GNB1L_LINC00896	0.44073
AC004471.9_P2RX6	0.441332
CLTCL1_TMEM191C	0.441383
GSC2_TRMT2A	0.441687
LRRC74B_KB-1183D5.13	0.441713
GNB1L_THAP7	0.442177
AC000068.10_USP41	0.442893
USP41_RIMBP3B	0.442954
TBX1_AC007731.1	0.443102
AC008079.9_GNB1L	0.443203
IGLL4P_KB-1183D5.13	0.443288
UBE2L3_KB-1440D3.14	0.443357
RANBP1_SLC7A4	0.443494
AC008079.9_CCDC188	0.443744
USP41_LINC01651	0.443753
SLC25A1_TRMT2A	0.444675
AC004471.9_RIMBP3B	0.444864
DGCR6_AC004471.10	0.445002
USP41_SLC7A4	0.445563
USP18_ZNF74	0.445836
ZNF74_POM121L8P	0.445922
SCARF2_CCDC74BP1	0.445952
FAM230A_AC004471.9	0.446005
USP41_KB-1440D3.14	0.446523
BCRP7_POM121L8P	0.446563
HIRA_CLDN5	0.446796
DGCR8_TRMT2A	0.446937
AC004471.9_DGCR6L	0.446971
DGCR6_SERPIND1	0.447171
DGCR6_XXbac-B562F10.11	0.447339
AC000068.10_LINC01637	0.447409
UFD1L_RTN4R	0.447461
CA15P2_LRRC74B	0.4476
TBX1_LINC01637	0.448005
MRPL40_GNB1L	0.448192
TUBA8_TMEM191C	0.448215
ARVCF_CCDC74BP1	0.448275
SEPT5_KRT18P5	0.448587
XXbac-B444P24.8_USP41	0.448602
TMEM191B_SERPIND1	0.448704
PRODH_ZDHHC8	0.44873
DGCR14_SERPIND1	0.449263
TMEM191B_AC004471.10	0.449525
DGCR8_LINC01637	0.449538
CLTCL1_KB-1183D5.13	0.449691
TRMT2A_SDF2L1	0.450272
LINC01663_POM121L7P	0.45037
AC000078.5_XXbac-B444P24.10	0.450737
USP41_SDF2L1	0.450784
GSC2_TXNRD2	0.450788
AC000078.5_AC006547.13	0.45079
ZNF74_PI4KA	0.451019
LINC01660_SLC7A4	0.451066
USP18_DGCR2	0.451248
AC000068.10_PPIL2	0.451257
ARVCF_ZNF74	0.451351
DGCR8_CCDC74BP1	0.451856
ZDHHC8_CCDC74BP1	0.451861
ARVCF_DGCR8	0.451911
C22orf29_ARVCF	0.451917
AC004471.10_BCRP5	0.451972
CLDN5_ZDHHC8	0.451979
TMEM191B_AC000078.5	0.452083
KB-1592A4.15_LINC01651	0.45212
MED15_E2F6P3	0.452486
AC000068.9_KRT18P5	0.452504
LINC01663_PRODH	0.452715
SCARF2_SERPIND1	0.452724
ZDHHC8_KB-1183D5.13	0.452972
SCARF2_MED15	0.45303
LINC01660_KB-1592A4.15	0.453125
XXbac-B33L19.4_POM121L8P	0.453849
USP41_UBE2L3	0.453886
BCRP7_HIC2	0.454555
TANGO2_THAP7	0.454749
TMEM191B_TRMT2A	0.454769
AC008079.10_KRT18P5	0.454914
SEPT5_ARVCF	0.455228
TMEM191B_SCARF2	0.455363
DGCR2_P2RX6	0.455399
AC004471.9_ABHD17AP4	0.455407
DGCR9_YDJC	0.455425
TUBA8_AC004471.9	0.455694
COMT_TXNRD2	0.455746
DGCR6_USP41	0.455822
GNB1L_KB-1592A4.16	0.456261
MRPL40_CCDC74BP1	0.456281
DGCR9_AC000068.9	0.45633
AC008079.9_CCDC74BP1	0.456397
USP41_MED15	0.456415
ABHD17AP4_THAP7	0.456531
DGCR14_UFD1L	0.456827
ZDHHC8_RIMBP3C	0.456837
BCRP7_AC000078.5	0.456851
PRODH_DGCR9	0.456929
KRT18P5_TMEM191C	0.457151
AC007326.9_C22orf29	0.457197
USP41_BCRP5	0.45728
ZNF74_MED15	0.457772
AC000078.5_AIFM3	0.457969
DGCR14_LINC00895	0.457978
DGCR9_SLC25A1	0.458022
TXNRD2_E2F6P2	0.458222
LINC00895_GNB1L	0.458515
GNB1L_TANGO2	0.458945
AC000068.10_POM121L7P	0.459035
AC008079.10_SNAP29	0.459267
MRPL40_TXNRD2	0.459909
THAP7-AS1_KB-1592A4.15	0.45991
AC000078.5_TMEM191C	0.46012
IGLL4P_SDF2L1	0.460532
CLDN5_SERPIND1	0.460745
TMEM191B_COMT	0.460779
AC000089.3_AC006547.13	0.461603
AC000068.9_KB-1592A4.15	0.461667
AC006547.13_RTN4R	0.461776
C22orf29_SNAP29	0.46183
XXbac-B562F10.11_SERPIND1	0.461954
GGTLC3_AC006547.13	0.462067
SEPT5_C22orf29	0.462268
AC000068.9_SDF2L1	0.462358
XXbac-B33L19.4_SLC7A4	0.462633
PI4KA_XXbac-B135H6.18	0.462643
DGCR8_LZTR1	0.462665
USP18_TXNRD2	0.463229
AC000068.10_GNB1L	0.463428
RIMBP3_DGCR14	0.463707
GNB1L_E2F6P2	0.464091
MRPL40_GGT2	0.464609
XXbac-B33L19.4_CRKL	0.46492
USP18_C22orf39	0.465282
SLC9A3P2_THAP7-AS1	0.465415
KLHL22_SDF2L1	0.465576
DGCR2_RIMBP3B	0.465831
SLC25A1_THAP7	0.466019
TMEM191C_SDF2L1	0.466128
GNB1L_USP41	0.466221
USP41_AC007050.17	0.466364
FAM230A_AC000078.5	0.466423
TMEM191B_AC006547.13	0.466521
UFD1L_PI4KA	0.46656
TXNRD2_AC007050.17	0.466562
CLDN5_LINC01637	0.466579
ZDHHC8_TMEM191C	0.466598
ZNF74_LINC01637	0.466803
LRRC74B_KB-1592A4.16	0.467138
LINC01660_C22orf29	0.467366
XXbac-B562F10.11_SDF2L1	0.467408
DGCR6_C22orf39	0.467891
HIRA_P2RX6	0.468186
SEPT5_SDF2L1	0.468332
DGCR8_SDF2L1	0.46883
DGCR14_CCDC74BP1	0.469153
DGCR9_KRT18P62	0.469405
TXNRD2_USP41	0.469674
GGT2_PPIL2	0.469807
AC004471.9_SNAP29	0.470128
RANBP1_TMEM191C	0.470216
GSC2_KB-1592A4.15	0.470591
MED15_LRRC74B	0.470896
TXNRD2_AC007731.1	0.470997
XXbac-B33L19.4_USP41	0.471216
DGCR9_UBE2L3	0.471725
XXbac-B444P24.10_KB-1592A4.15	0.471796
C22orf29_TUBA3GP	0.472147
AC000068.9_CDC45	0.472316
TANGO2_CCDC188	0.472567
ARVCF_TANGO2	0.472695
AC008079.9_TRMT2A	0.472736
SCARF2_SLC7A4	0.472756
TBX1_CCDC188	0.472757
AC007731.1_HIC2	0.472762
USP41_LZTR1	0.472903
GGTLC3_PPIL2	0.473181
AC000078.5_ARVCF	0.473218
C22orf29_XXbac-B562F10.11	0.473721
AC008079.9_RANBP1	0.47387
USP18_AC004471.9	0.474026
LINC00895_RANBP1	0.474107
LINC00896_LZTR1	0.474113
PRODH_TUBA3GP	0.474611
AC007326.9_LINC01311	0.47477
TMEM191B_XXbac-B444P24.14	0.474814
DGCR6_CDC45	0.474909
TUBA8_AC000078.5	0.475045
GNB1L_SLC9A3P2	0.475336
AC007326.9_AC000068.9	0.47542
USP18_YDJC	0.476057
USP41_SNAP29	0.476248
GSC2_USP41	0.476417
AC007050.17_LRRC74B	0.476444
PRODH_LZTR1	0.476448
SLC25A1_UBE2L3	0.476616
TUBA3GP_KB-1592A4.15	0.477037
AC004471.9_E2F6P3	0.477135
AC000068.10_AIFM3	0.477159
AC004471.10_SERPIND1	0.477198
BCRP7_KB-1440D3.14	0.477282
C22orf29_DGCR8	0.47733
ZNF74_RIMBP3B	0.477384
TMEM191B_CLTCL1	0.47751
AC007326.9_RIMBP3C	0.477611
DGCR6_TRMT2A	0.477749
GGTLC5P_AC004471.9	0.477857
ZNF74_P2RX6	0.478
CLTCL1_LINC01637	0.478475
CLTCL1_AC000068.10	0.478768
USP41_HIC2	0.478888
TBX1_LINC00896	0.478972
AC004471.9_KLHL22	0.47931
TUBA8_TMEM191B	0.479495
GGTLC5P_P2RX6	0.47989
PI4KA_AIFM3	0.479903
PRODH_POM121L7P	0.480312
AC008079.10_CCDC188	0.480315
LINC01311_XXbac-B444P24.8	0.480829
TMEM191B_P2RX6	0.481225
CDC45_ABHD17AP4	0.481285
DGCR9_SNAP29	0.481421
MRPL40_ABHD17AP4	0.481464
TUBA8_USP41	0.481597
AC008079.10_SERPIND1	0.481649
TUBA8_XXbac-B444P24.10	0.48174
AC008079.10_CCDC74BP1	0.48188
AC000068.9_COMT	0.482062
HIRA_COMT	0.482148
C22orf29_XXbac-B444P24.14	0.482168
XXbac-B135H6.18_UBE2L3	0.482537
TUBA8_ARVCF	0.482926
BCRP7_CCDC188	0.483017
XXbac-B444P24.10_PI4KA	0.483378
AC008079.9_ARVCF	0.483487
XXbac-B444P24.8_YDJC	0.483584
AC004471.10_UBE2L3	0.483624
DGCR14_ARVCF	0.48437
CLTCL1_ZDHHC8	0.484374
DGCR6L_USP41	0.484418
AC004471.10_PPIL2	0.484468
ZNF74_LZTR1	0.484795
GNB1L_SERPIND1	0.48484
CLTCL1_AC006547.13	0.485009
MRPL40_TMEM191C	0.485767
DGCR9_AC006547.13	0.485975
CCDC74BP1_ABHD17AP4	0.486165
USP18_POM121L7P	0.486236
DGCR2_UBE2L3	0.48697
DGCR6_AC007326.10	0.487056
COMT_DGCR8	0.48714
CLDN5_XXbac-B444P24.14	0.487179
SEPT5_PI4KA	0.487236
AC000078.5_KLHL22	0.487241
UFD1L_COMT	0.48733
LINC00895_AC007731.1	0.487533
AC004471.9_ZDHHC8	0.487547
SCARF2_KRT18P5	0.487549
AC007326.9_ABHD17AP4	0.487733
TXNRD2_GGT2	0.488288
USP18_SDF2L1	0.488595
CLDN5_SEPT5	0.488909
C22orf39_LRRC74B	0.4894
USP18_UFD1L	0.490107
AC006547.13_THAP7	0.490134
AC008079.9_DGCR8	0.490169
AC007326.9_KB-1440D3.14	0.490296
AC004471.9_TANGO2	0.490361
TUBA8_LRRC74B	0.490373
HIRA_TMEM191C	0.490654
AC002472.11_KB-1592A4.15	0.491323
MRPL40_AIFM3	0.491642
DGCR2_KB-1592A4.16	0.491904
C22orf29_USP41	0.492024
COMT_HIC2	0.49235
KRT18P62_LRRC74B	0.492408
C22orf29_RIMBP3B	0.492423
BCRP5_LRRC74B	0.492525
LINC00895_LRRC74B	0.492589
DGCR9_SLC9A3P2	0.492632
AC006547.13_ZNF74	0.492688
SLC25A1_CDC45	0.493067
SNAP29_AIFM3	0.493097
AC007326.9_TUBA3GP	0.493223
CLTCL1_LINC00895	0.493333
AC004471.10_LINC01637	0.493493
ZDHHC8_RTN4R	0.493859
USP18_AC000068.5	0.493958
MRPL40_AC000068.10	0.494014
XXbac-B135H6.18_TUBA3GP	0.494041
MRPL40_DGCR6L	0.494106
CDC45_XXbac-B444P24.14	0.494506
GNB1L_LRRC74B	0.494786
USP41_KB-1592A4.16	0.495111
DGCR2_UFD1L	0.495327
AC008079.9_COMT	0.49562
AC007326.10_LINC00895	0.495791
AC008079.10_AC000068.10	0.495932
TANGO2_DGCR6L	0.496106
DGCR14_SNAP29	0.496195
DGCR6_XXbac-B444P24.14	0.496491
TMEM191B_XXbac-B562F10.11	0.496716
KRT18P5_LINC01637	0.496738
TBX1_DGCR8	0.497451
SEPT5_HIC2	0.497634
AC004471.9_AC000078.5	0.498292
AC008079.9_AC004471.10	0.498373
AC000089.3_MED15	0.498716
MRPL40_AC002472.11	0.498725
CDC45_CCDC74BP1	0.498768
P2RX6_SLC7A4	0.499065
DGCR9_SDF2L1	0.499072
RIMBP3_ABHD17AP4	0.499168
CLTCL1_XXbac-B562F10.11	0.499192
SEPT5_CCDC188	0.499219
AC000068.5_KB-1592A4.15	0.499371
USP41_KB-1592A4.15	0.499585
AC000068.9_C22orf29	0.499632
USP41_BCRP6	0.500605
LRRC74B_E2F6P3	0.501645
TBX1_SERPIND1	0.501773
CRKL_HIC2	0.501855
AC008079.10_CLTCL1	0.502012
AC000068.5_TBX1	0.502273
GGTLC5P_KRT18P5	0.502328
GSC2_GGT2	0.502806
TBX1_TMEM191C	0.502917
TUBA8_LINC01311	0.50329
LINC01311_ARVCF	0.504042
AC007326.9_GGT2	0.504185
AC007731.1_LZTR1	0.505646
[truncated: 2,245 more rows]

## Sheet: iq
gene_name	pvalue
COMT_LINC00896	2.09316e-07
GNB1L_MED15	0.000139695
ZDHHC8_XXbac-B444P24.8	0.000210511
COMT_LINC01637	0.000214558
LINC00896_XXbac-B444P24.10	0.000235116
XXbac-B444P24.8_UBE2L3	0.000251629
SLC25A1_LINC00896	0.000312702
SEPT5_COMT	0.000404827
COMT_XXbac-B444P24.8	0.000461436
XXbac-B444P24.10_CRKL	0.000589864
LINC01311_COMT	0.000814824
XXbac-B444P24.8_XXbac-B444P24.10	0.000826004
CLDN5_COMT	0.00095634
XXbac-B444P24.8_LINC00896	0.00105365
XXbac-B444P24.10_UBE2L3	0.00109897
AC004471.9_XXbac-B444P24.8	0.00115872
XXbac-B444P24.8_YDJC	0.0012044
KB-1440D3.14_SDF2L1	0.00121841
CLDN5_XXbac-B444P24.8	0.00125517
AC000068.9_LINC00896	0.00127445
LINC00896_TMEM191C	0.00129139
COMT_RTN4R	0.00135822
ZDHHC8_LINC00896	0.00137967
TBX1_TXNRD2	0.00151906
ARVCF_XXbac-B562F10.11	0.00178956
C22orf29_LINC00896	0.00185303
LINC00896_MED15	0.00194142
C22orf29_COMT	0.00196093
TRMT2A_XXbac-B444P24.10	0.00204461
C22orf39_XXbac-B444P24.14	0.00212014
XXbac-B444P24.8_SCARF2	0.00223868
XXbac-B444P24.10_LZTR1	0.00224942
AC007050.17_CCDC74BP1	0.00229609
AC008079.10_COMT	0.00247052
TANGO2_XXbac-B444P24.8	0.0026479
XXbac-B444P24.8_THAP7	0.00266165
AC000068.9_ZNF74	0.00267333
TBX1_COMT	0.00290565
AC008079.10_LINC00896	0.00304045
LINC00896_UBE2L3	0.00310398
LINC00896_HIC2	0.00313983
XXbac-B444P24.8_XXbac-B135H6.18	0.00330601
CDC45_XXbac-B444P24.10	0.00332722
TBX1_XXbac-B444P24.8	0.00336358
XXbac-B444P24.8_LINC01637	0.00337018
AC000089.3_TMEM191C	0.00338737
COMT_KLHL22	0.00367485
AC000068.5_COMT	0.00390144
COMT_THAP7	0.00403892
CCDC74BP1_KB-1183D5.13	0.00405732
TMEM191C_SDF2L1	0.00415658
SEPT5_CRKL	0.00422088
LINC01311_LINC00896	0.00457194
COMT_ZDHHC8	0.00459761
RANBP1_XXbac-B444P24.8	0.00501565
COMT_HIC2	0.00519435
LINC00896_SDF2L1	0.00522192
XXbac-B444P24.10_DGCR6L	0.00549012
AC000068.9_CCDC188	0.00582854
TANGO2_TMEM191C	0.00585186
AC006547.13_XXbac-B444P24.8	0.00590526
DGCR8_XXbac-B444P24.8	0.00596989
COMT_MED15	0.00597202
MRPL40_LINC00896	0.00600819
MED15_AC002472.11	0.00644493
UFD1L_COMT	0.00654828
XXbac-B444P24.8_SDF2L1	0.00688883
TRMT2A_CCDC74BP1	0.0071021
COMT_LZTR1	0.00712624
AC000068.10_COMT	0.0076009
UFD1L_LINC00896	0.0079586
CCDC74BP1_TUBA3GP	0.00799916
LINC00896_XXbac-B562F10.11	0.00808343
DGCR6_COMT	0.00866492
CLTCL1_COMT	0.00942585
ARVCF_XXbac-B444P24.8	0.00953788
AC000068.5_ZNF74	0.0101366
AC004461.4_ARVCF	0.0103899
LINC00896_DGCR6L	0.0103934
DGCR8_LINC00896	0.0104041
RANBP1_MED15	0.0104804
CDC45_COMT	0.0106398
DGCR9_LINC00896	0.0107051
XXbac-B444P24.10_KLHL22	0.0107706
USP18_COMT	0.0108158
AC000089.3_ARVCF	0.0108987
AC000068.9_AC000068.10	0.010908
AC000089.3_XXbac-B444P24.8	0.0109319
CDC45_SEPT5	0.0114095
AC000068.9_COMT	0.0118315
SEPT5_LINC00896	0.0120501
XXbac-B444P24.8_SLC7A4	0.0123612
XXbac-B444P24.10_PPIL2	0.0126508
AC004471.10_XXbac-B135H6.18	0.0129553
COMT_SERPIND1	0.0130951
DGCR6_XXbac-B444P24.8	0.0131576
TMEM191B_RANBP1	0.0134361
LINC00896_SERPIND1	0.0134984
XXbac-B444P24.8_CRKL	0.0137314
LINC01311_CCDC74BP1	0.0138923
HIRA_XXbac-B444P24.8	0.0139057
CCDC74BP1_BCRP5	0.0141157
AIFM3_SDF2L1	0.0142422
CLTCL1_LINC00896	0.0142716
AC000068.5_XXbac-B444P24.8	0.0147514
LINC00896_CRKL	0.0151346
COMT_TMEM191C	0.0154989
SLC25A1_COMT	0.0155176
ZDHHC8_CCDC188	0.0157514
C22orf29_XXbac-B562F10.11	0.0158239
DGCR2_XXbac-B444P24.8	0.0162641
RANBP1_LINC00896	0.0164263
COMT_TRMT2A	0.0165502
C22orf29_SLC9A3P2	0.0165634
LINC00896_THAP7	0.0165828
COMT_RANBP1	0.0167318
LINC01311_C22orf29	0.0171578
AC000068.5_AC000089.3	0.0172844
GNB1L_KLHL22	0.018019
COMT_CRKL	0.0180238
LINC00895_CCDC116	0.0180336
RTN4R_XXbac-B444P24.10	0.0182802
AC000089.3_LINC00896	0.0184375
HIRA_TBX1	0.0185328
XXbac-B444P24.8_KLHL22	0.0185702
COMT_DGCR8	0.0190346
AC004471.9_COMT	0.0194847
AC004471.10_KRT18P5	0.0195824
AC000068.10_TANGO2	0.0195909
XXbac-B444P24.10_SCARF2	0.019742
SEPT5_TRMT2A	0.0198427
LINC00896_KLHL22	0.0199311
LINC00896_YDJC	0.0200154
CDC45_LINC01637	0.0200186
GNB1L_AIFM3	0.0200917
AC000089.3_TANGO2	0.0202256
AC000068.10_GNB1L	0.0204801
COMT_AC002472.11	0.0206574
COMT_SNAP29	0.0208219
GNB1L_TXNRD2	0.0213073
KLHL22_AC002472.11	0.0214164
MRPL40_GNB1L	0.0215008
XXbac-B444P24.10_PI4KA	0.0215972
AC000068.9_XXbac-B444P24.8	0.0219003
AC000068.5_SDF2L1	0.0219372
SCARF2_YDJC	0.0221827
KRT18P5_SDF2L1	0.0222535
LINC01311_AC000068.9	0.0226789
COMT_ZNF74	0.0228032
LINC01662_CLTCL1	0.0230672
GNB1L_XXbac-B444P24.8	0.0231576
CDC45_AIFM3	0.0232122
AC008079.10_C22orf29	0.0232307
TRMT2A_ZNF74	0.0233534
KB-1440D3.14_PPIL2	0.0236899
COMT_CCDC188	0.0237134
CCDC188_XXbac-B444P24.8	0.0238966
CCDC74BP1_LINC01651	0.0241682
GNB1L_COMT	0.0241973
CRKL_SDF2L1	0.024278
SLC25A1_AC000068.10	0.0245036
XXbac-B444P24.8_RTN4R	0.0246755
KRT18P5_AIFM3	0.024867
SEPT5_HIC2	0.0253571
UFD1L_ARVCF	0.0263
CLDN5_LINC00896	0.0263569
COMT_AC006547.13	0.0269349
SEPT5_C22orf29	0.0270094
CLTCL1_SERPIND1	0.0271474
XXbac-B444P24.10_XXbac-B562F10.11	0.0272062
AC000068.5_CRKL	0.0273128
XXbac-B444P24.8_XXbac-B562F10.11	0.027379
CLDN5_TBX1	0.0274069
AC002472.11_UBE2L3	0.0274291
TMEM191B_XXbac-B444P24.8	0.0275558
C22orf29_XXbac-B444P24.10	0.0275628
AC000068.10_PI4KA	0.0277954
XXbac-B444P24.10_KB-1440D3.14	0.02783
TMEM191C_YDJC	0.027864
AC000089.3_XXbac-B444P24.10	0.0282551
UFD1L_LZTR1	0.0285831
TBX1_GNB1L	0.0290034
C22orf29_CCDC116	0.0290197
DGCR14_COMT	0.0293586
LINC01662_GNB1L	0.0297574
AC000068.5_LINC00896	0.029782
XXbac-B444P24.14_PPIL2	0.0301535
HIRA_LINC00896	0.030198
ZNF74_SDF2L1	0.0302196
XXbac-B444P24.8_PPIL2	0.0306407
AC008079.10_SEPT5	0.0307544
AC008079.10_LZTR1	0.0310398
AC007326.9_C22orf29	0.0311266
AC000068.5_DGCR6L	0.0311533
AC008079.10_MRPL40	0.0312561
LINC01311_MED15	0.0315861
COMT_P2RX6	0.0316575
DGCR9_XXbac-B444P24.8	0.0326928
AC000089.3_LINC01637	0.0329099
PRODH_AC006547.13	0.0329606
AC000068.5_ZDHHC8	0.0330146
AC000068.10_AIFM3	0.0330889
COMT_PI4KA	0.033367
DGCR2_COMT	0.0335252
GNB1L_HIC2	0.0335884
HIRA_SEPT5	0.0339648
LINC01662_AC004471.10	0.0340294
HIRA_COMT	0.0342727
AC004471.9_MED15	0.0342744
AC008079.10_AC000068.10	0.0349653
CDC45_LINC00896	0.0350451
COMT_SLC7A4	0.0354544
THAP7_HIC2	0.0355252
COMT_XXbac-B444P24.10	0.0355923
ZDHHC8_THAP7	0.0357759
XXbac-B444P24.8_P2RX6	0.0364049
AC006547.13_ZNF74	0.0367577
AC004471.10_XXbac-B444P24.10	0.037098
SLC25A1_C22orf29	0.0374545
AC008079.10_P2RX6	0.0375106
TUBA8_ARVCF	0.0380019
KRT18P5_YDJC	0.0380847
LINC00895_CCDC74BP1	0.0381919
XXbac-B444P24.8_KRT18P5	0.0382446
COMT_KRT18P5	0.0383427
HIRA_AC000089.3	0.0383512
FAM230A_RIMBP3C	0.0385021
COMT_AIFM3	0.0395778
TXNRD2_UBE2L3	0.0396152
XXbac-B444P24.10_THAP7	0.0396827
COMT_TXNRD2	0.0406412
CLTCL1_TUBA3GP	0.0426688
ARVCF_CRKL	0.0427582
SEPT5_ZDHHC8	0.0427962
SLC25A1_AIFM3	0.0430113
AC008079.10_KRT18P5	0.0430649
LINC00896_XXbac-B135H6.18	0.0430812
AC000078.5_COMT	0.0431674
AC000068.5_XXbac-B444P24.14	0.0431713
CLDN5_ZNF74	0.0432042
COMT_TANGO2	0.0441826
ARVCF_KRT18P5	0.0446011
TBX1_LINC00896	0.0446305
XXbac-B444P24.8_SERPIND1	0.0447875
DGCR14_SCARF2	0.0450772
CLTCL1_XXbac-B444P24.8	0.0454151
TBX1_MED15	0.0456518
GNB1L_THAP7	0.0461693
DGCR9_SLC25A1	0.0461965
LINC01663_AC000078.5	0.0464923
XXbac-B444P24.8_LRRC74B	0.0469486
XXbac-B444P24.10_XXbac-B444P24.14	0.0472231
SEPT5_ABHD17AP4	0.0474595
SLC9A3P2_KB-1592A4.15	0.0475091
C22orf29_TXNRD2	0.0477026
AC000089.3_CCDC116	0.0480139
SEPT5_MED15	0.0483818
COMT_XXbac-B562F10.11	0.0485804
XXbac-B444P24.8_DGCR6L	0.0485901
TBX1_ZNF74	0.0487652
AC000068.10_THAP7	0.0488549
TANGO2_ABHD17AP4	0.0497651
DGCR9_GNB1L	0.0498999
SLC9A3P2_POM121L7P	0.0500764
COMT_SDF2L1	0.0501713
AC000078.5_TXNRD2	0.0502326
RIMBP3_COMT	0.0505559
CLTCL1_SLC9A3P2	0.0505663
RANBP1_SERPIND1	0.0506623
CA15P2_AC000068.5	0.0509745
AC008079.9_TRMT2A	0.0512037
SLC25A1_AC002472.11	0.0512702
C22orf39_ARVCF	0.0514124
CLTCL1_POM121L8P	0.0515614
XXbac-B444P24.10_MED15	0.0516232
AC004471.9_CCDC188	0.0517011
AC000068.5_P2RX6	0.0517147
AC000068.10_ZNF74	0.0521536
AC000068.9_KLHL22	0.0529331
AC000068.5_C22orf29	0.0531971
GSC2_ARVCF	0.0532218
LINC00896_SLC7A4	0.0532233
GSC2_AC000068.5	0.0536734
AC000068.5_LINC01637	0.0537026
CDC45_C22orf29	0.053744
HIRA_AC000068.10	0.054293
C22orf29_TUBA3GP	0.0544409
C22orf39_AC000068.10	0.0545417
SEPT5_RANBP1	0.0555762
AC008079.10_UFD1L	0.0567768
AC000068.9_ABHD17AP4	0.056863
TRMT2A_LINC00896	0.0569008
MRPL40_AC000068.5	0.0570135
ABHD17AP4_LRRC74B	0.0578372
GSC2_POM121L7P	0.0582882
CCDC74BP1_TMEM191C	0.058432
XXbac-B135H6.18_CCDC116	0.0584535
LINC00896_RTN4R	0.0585184
ZNF74_THAP7	0.0591449
MED15_THAP7	0.0597127
TXNRD2_ZDHHC8	0.0613385
AC000068.5_E2F6P2	0.0615702
LINC00895_HIC2	0.0618211
AC000068.10_KLHL22	0.0620064
SEPT5_GNB1L	0.0621214
LINC00896_SCARF2	0.0621968
CLTCL1_RIMBP3B	0.0623483
CLTCL1_UBE2L3	0.0624421
ZDHHC8_CCDC74BP1	0.0624993
MED15_LZTR1	0.0632247
SLC25A1_CCDC74BP1	0.0649782
COMT_ARVCF	0.0651164
ARVCF_DGCR8	0.065864
LINC01660_AC000068.5	0.0662699
COMT_DGCR6L	0.0664307
SEPT5_CCDC74BP1	0.0667752
AC000089.3_COMT	0.0673348
AC000068.5_THAP7-AS1	0.0686479
TUBA3GP_KB-1592A4.15	0.0686922
RTN4R_HIC2	0.0689112
AC002472.11_KB-1592A4.15	0.0689327
AC007326.10_AC000068.5	0.0689723
C22orf39_COMT	0.0690323
AC000068.9_XXbac-B562F10.11	0.0690542
DGCR14_XXbac-B444P24.8	0.0690708
AC000068.5_AC007050.17	0.069225
C22orf29_CRKL	0.0693784
TRMT2A_XXbac-B444P24.8	0.0697465
ARVCF_KLHL22	0.0708576
AC004471.10_COMT	0.0709059
COMT_PPIL2	0.0709667
COMT_LRRC74B	0.0712665
AC000068.5_LINC01651	0.0715839
DGCR14_RTN4R	0.071688
MRPL40_COMT	0.0718357
AC008079.10_GNB1L	0.0720063
AC007326.9_GNB1L	0.0720076
CLTCL1_ABHD17AP4	0.0721814
SEPT5_PI4KA	0.0722052
C22orf39_AC000089.3	0.0724504
AC000068.5_LINC00895	0.07246
SLC25A1_SERPIND1	0.0725672
AC000068.10_LRRC74B	0.0732508
KRT18P62_AC000068.5	0.0737715
DGCR14_AC000068.10	0.0739556
TRMT2A_SCARF2	0.0739966
SCARF2_MED15	0.0741185
SLC25A1_CRKL	0.0741762
DGCR9_KB-1440D3.14	0.0742965
AC000068.5_GNB1L	0.0744363
CA15P2_CCDC74BP1	0.07452
DGCR14_GGT2	0.0759069
LINC00896_ZNF74	0.0760161
TBX1_CCDC74BP1	0.076211
SEPT5_TXNRD2	0.0767165
ARVCF_ZNF74	0.0767253
TXNRD2_P2RX6	0.0769854
PRODH_AC000068.5	0.077371
TRMT2A_SERPIND1	0.0778009
KLHL22_ABHD17AP4	0.0779442
LINC01637_AIFM3	0.0780469
AC000068.5_KB-1183D5.13	0.0783031
LINC00895_XXbac-B444P24.8	0.078359
C22orf29_DGCR6L	0.0794286
XXbac-B444P24.8_TMEM191C	0.0795771
TUBA8_COMT	0.079887
SNAP29_TMEM191C	0.0800146
RANBP1_THAP7	0.0800779
CLTCL1_PI4KA	0.0804786
AC004461.4_TXNRD2	0.0805962
UFD1L_SEPT5	0.0809943
TUBA8_AC000068.10	0.0811901
XXbac-B444P24.8_MED15	0.0813986
AC000068.10_SERPIND1	0.0814805
AC008079.9_SCARF2	0.0818449
AC000068.10_LINC00896	0.0818952
AC004471.9_XXbac-B562F10.11	0.0822916
ARVCF_HIC2	0.0824898
CLTCL1_MED15	0.0825878
SLC25A1_XXbac-B444P24.14	0.0831638
AC004471.9_CCDC74BP1	0.0836006
MED15_HIC2	0.0836687
ZNF74_XXbac-B562F10.11	0.0838541
COMT_UBE2L3	0.0839451
LINC00896_KB-1440D3.14	0.0845355
KRT18P62_CLTCL1	0.0846103
CLDN5_CCDC116	0.0848368
LINC01663_GNB1L	0.084944
GGTLC5P_AC000068.5	0.0849828
CLDN5_RANBP1	0.0854389
AC000068.5_IGLL4P	0.0860363
SEPT5_YDJC	0.0863782
XXbac-B444P24.10_TMEM191C	0.08648
LINC00895_COMT	0.0871662
AC000068.5_BCRP6	0.0876829
LINC01311_UFD1L	0.087979
GNB1L_UBE2L3	0.0882477
SEPT5_UBE2L3	0.0883227
LRRC74B_GGT2	0.0883493
C22orf29_XXbac-B444P24.8	0.08839
LINC00896_PPIL2	0.0892661
AC000078.5_XXbac-B444P24.8	0.0892991
XXbac-B444P24.8_ZNF74	0.0895607
AC006547.13_MED15	0.0904544
SLC25A1_XXbac-B444P24.10	0.0905044
TBX1_C22orf29	0.0906298
DGCR8_CCDC116	0.0906808
GNB1L_TANGO2	0.0917548
AC000089.3_UBE2L3	0.0920994
MED15_CRKL	0.0921587
AC004471.9_E2F6P3	0.0922496
SNAP29_LINC01637	0.0922707
CLTCL1_E2F6P3	0.0925465
SLC9A3P2_YDJC	0.092909
ZNF74_YDJC	0.0929441
AC000078.5_KLHL22	0.0931166
CA15P2_SLC7A4	0.0932142
AC008079.10_HIRA	0.0936377
SERPIND1_SDF2L1	0.0938481
CLTCL1_TXNRD2	0.0940955
ARVCF_THAP7	0.0946604
CLTCL1_C22orf39	0.0951414
TMEM191B_CCDC74BP1	0.0953371
TXNRD2_SDF2L1	0.0956691
USP18_PRODH	0.0957039
AC000068.9_TBX1	0.0960873
HIRA_AC000068.9	0.096199
LINC00895_LINC01637	0.0967275
LINC00896_LZTR1	0.0972638
HIRA_MED15	0.0972646
LINC01311_SDF2L1	0.0981015
XXbac-B562F10.11_MED15	0.0981555
MRPL40_CCDC188	0.0982377
TUBA3GP_POM121L7P	0.0982437
C22orf39_LZTR1	0.0984149
AC000068.10_XXbac-B135H6.18	0.0984768
DGCR14_MRPL40	0.0986215
DGCR14_AC000068.9	0.0986951
TUBA8_ZDHHC8	0.0988168
TMEM191B_MRPL40	0.0988495
CCDC188_KLHL22	0.0989582
USP18_CLTCL1	0.0993015
AC000068.10_DGCR8	0.099568
LINC01311_TXNRD2	0.0998772
THAP7_CCDC116	0.100069
AC000068.5_RIMBP3C	0.100552
COMT_YDJC	0.101061
LRRC74B_PPIL2	0.101073
AC004471.9_C22orf29	0.101207
CDC45_AC000089.3	0.101351
SLC9A3P2_SLC7A4	0.10144
AC007731.1_KB-1592A4.15	0.101525
TXNRD2_DGCR8	0.101905
AIFM3_THAP7	0.101941
AC004471.10_DGCR6L	0.102466
AC000068.10_CCDC188	0.102604
DGCR6_CDC45	0.102681
SLC25A1_AC000068.9	0.102899
DGCR6_SLC25A1	0.103366
POM121L7P_E2F6P2	0.103457
AC008079.9_CCDC74BP1	0.103647
CLTCL1_HIC2	0.103707
RIMBP3_CRKL	0.103888
SLC25A1_YDJC	0.104794
AC008079.10_RIMBP3	0.104819
UFD1L_SERPIND1	0.104935
AC000068.5_POM121L8P	0.104977
C22orf29_MED15	0.104998
AC004471.9_LINC00896	0.105383
RTN4R_ABHD17AP4	0.105493
XXbac-B562F10.11_HIC2	0.105873
AC004471.9_PI4KA	0.106745
ABHD17AP4_LINC01637	0.107202
DGCR2_LINC00896	0.107265
LINC01662_AC000068.5	0.107271
LINC01311_CLTCL1	0.107337
ZDHHC8_POM121L7P	0.107448
CDC45_LZTR1	0.107539
XXbac-B562F10.11_CRKL	0.107742
AC000068.10_TMEM191C	0.107992
CLTCL1_RTN4R	0.108283
SLC9A3P2_THAP7-AS1	0.108907
UFD1L_XXbac-B444P24.8	0.108999
XXbac-B444P24.14_YDJC	0.109228
DGCR2_C22orf39	0.109307
LINC00896_ABHD17AP4	0.109486
TXNRD2_AC002472.11	0.109623
ZDHHC8_SCARF2	0.110305
MRPL40_DGCR8	0.110661
USP18_AC000068.9	0.110898
AC004471.10_MED15	0.11094
AC000068.5_BCRP5	0.111013
MRPL40_XXbac-B444P24.8	0.111298
TMEM191B_SEPT5	0.111479
SERPIND1_LRRC74B	0.111498
LINC00896_P2RX6	0.112619
CCDC188_RTN4R	0.112658
BCRP7_AC000068.5	0.112769
TUBA8_LINC01662	0.113088
ABHD17AP4_LZTR1	0.113232
KLHL22_SDF2L1	0.113414
SERPIND1_SLC7A4	0.113671
CLDN5_XXbac-B444P24.14	0.11389
AC000078.5_P2RX6	0.114043
DGCR2_E2F6P2	0.114223
AC004471.10_ZNF74	0.114227
LRRC74B_RIMBP3C	0.11569
AC000068.5_POM121L7P	0.116073
ZDHHC8_ABHD17AP4	0.116217
KLHL22_UBE2L3	0.116227
MRPL40_THAP7	0.116913
CLDN5_TMEM191C	0.116974
AC000068.10_CCDC116	0.117007
SEPT5_AIFM3	0.117265
C22orf39_AIFM3	0.117313
SEPT5_LINC01637	0.118538
CLDN5_ARVCF	0.119024
DGCR14_YDJC	0.119669
C22orf39_XXbac-B444P24.8	0.11978
LINC01311_ARVCF	0.120086
TUBA8_RTN4R	0.120136
AC006547.13_UBE2L3	0.120251
CDC45_SLC7A4	0.121672
AC000068.5_AC007731.1	0.121964
ABHD17AP4_AC002472.11	0.122386
AC004471.10_SLC25A1	0.122673
COMT_GGT2	0.122705
UFD1L_AIFM3	0.123618
SEPT5_KLHL22	0.123779
ARVCF_ZDHHC8	0.124093
KB-1592A4.15_CCDC116	0.124359
ABHD17AP4_SNAP29	0.125375
C22orf39_TRMT2A	0.125388
XXbac-B444P24.8_ABHD17AP4	0.125705
GSC2_C22orf29	0.125838
HIRA_AC000068.5	0.126025
C22orf39_SEPT5	0.126554
KRT18P62_LRRC74B	0.126897
AC000068.10_SEPT5	0.127121
BCRP7_AC007050.17	0.127357
CCDC188_DGCR6L	0.127427
CRKL_POM121L7P	0.127461
USP41_YDJC	0.127498
DGCR6L_KLHL22	0.1275
BCRP5_LRRC74B	0.12769
AC000068.10_XXbac-B444P24.10	0.12772
GSC2_LRRC74B	0.127779
AC008079.10_THAP7	0.127799
AC004471.10_GNB1L	0.127865
GNB1L_SCARF2	0.128326
SEPT5_ZNF74	0.128435
THAP7_TUBA3GP	0.128493
DGCR9_SERPIND1	0.128618
AC000068.5_AC000068.10	0.128655
AC004471.10_TRMT2A	0.129289
SLC25A1_CCDC116	0.130303
ZDHHC8_PI4KA	0.130394
AC000068.5_KRT18P5	0.130762
AC008079.10_DGCR6L	0.131622
XXbac-B444P24.14_ZNF74	0.131664
C22orf29_TMEM191C	0.131947
LINC01662_SLC25A1	0.132092
LRRC74B_RIMBP3B	0.132322
SEPT5_SCARF2	0.133015
RANBP1_TMEM191C	0.133544
ARVCF_XXbac-B444P24.10	0.133863
AC000068.5_CLDN5	0.133985
AC007326.9_DGCR2	0.134534
ZDHHC8_BCRP5	0.134659
RANBP1_XXbac-B444P24.14	0.13482
SLC25A1_SEPT5	0.135036
RTN4R_YDJC	0.135077
TBX1_ARVCF	0.135178
C22orf39_RTN4R	0.1357
TUBA8_KB-1440D3.14	0.135788
SEPT5_DGCR6L	0.135887
LINC00895_LRRC74B	0.136576
TXNRD2_XXbac-B562F10.11	0.137638
TMEM191B_TRMT2A	0.139117
AC000078.5_AC007731.1	0.13945
LINC01311_DGCR6L	0.139575
DGCR2_LINC00895	0.139743
ABHD17AP4_CRKL	0.140201
AC000078.5_KB-1183D5.13	0.140317
DGCR6_LINC01311	0.140334
IGLL4P_POM121L7P	0.140404
AC008079.10_CDC45	0.140417
HIRA_CCDC74BP1	0.14044
AC000089.3_CRKL	0.140734
RANBP1_ZNF74	0.141018
RTN4R_KB-1592A4.15	0.141654
LINC00895_CCDC188	0.142032
AC000068.5_RTN4R	0.142098
AC000089.3_DGCR8	0.142601
HIRA_CDC45	0.143236
C22orf29_ZDHHC8	0.143426
TMEM191B_AC002472.11	0.143741
IGLL4P_LRRC74B	0.144264
LRRC74B_POM121L7P	0.144921
AC008079.10_SLC7A4	0.145228
LINC01663_AC000068.5	0.145233
LINC01637_UBE2L3	0.145423
TXNRD2_POM121L7P	0.145597
CLTCL1_ZDHHC8	0.145683
CCDC188_HIC2	0.145702
LINC01663_AC004471.10	0.146071
ZDHHC8_DGCR6L	0.146284
TMEM191B_C22orf29	0.146496
FAM230A_AC000068.5	0.146688
MRPL40_RTN4R	0.146975
RIMBP3_SLC25A1	0.147813
CLTCL1_RANBP1	0.147996
TANGO2_MED15	0.148171
DGCR2_TANGO2	0.148204
AC004471.9_SERPIND1	0.148313
CRKL_THAP7	0.148786
LINC01311_ABHD17AP4	0.148959
C22orf39_ZNF74	0.14905
SLC25A1_RTN4R	0.149789
CLTCL1_SEPT5	0.150087
AC007326.10_CLTCL1	0.150277
AC000068.5_AC002472.11	0.150383
AC000068.5_TMEM191C	0.150414
AC000068.10_P2RX6	0.150531
CLTCL1_C22orf29	0.151113
AC000068.10_CCDC74BP1	0.15118
LINC01311_XXbac-B444P24.10	0.151289
XXbac-B444P24.14_THAP7	0.151487
AC000068.5_AC000068.9	0.151852
SERPIND1_XXbac-B135H6.18	0.152302
TMEM191B_SLC7A4	0.152315
TANGO2_HIC2	0.152538
UFD1L_SLC7A4	0.15296
C22orf29_LINC01637	0.152973
GNB1L_AC000078.5	0.153296
AC000078.5_BCRP5	0.153507
AC000068.5_CCDC74BP1	0.15385
POM121L7P_BCRP6	0.153875
C22orf29_KB-1183D5.13	0.155164
TANGO2_LINC00896	0.155592
ARVCF_TANGO2	0.155786
MRPL40_SNAP29	0.156005
AC000089.3_POM121L7P	0.156306
TBX1_SCARF2	0.156421
LRRC74B_KB-1592A4.15	0.156716
AC000068.5_SLC9A3P2	0.156855
PRODH_COMT	0.157064
AC000089.3_CCDC74BP1	0.157732
GSC2_GNB1L	0.158905
AC004471.9_UBE2L3	0.159567
ARVCF_LINC00896	0.159653
CRKL_YDJC	0.159657
AC007731.1_LRRC74B	0.159797
RIMBP3_KB-1440D3.14	0.160757
LINC01311_TMEM191C	0.160843
DGCR8_MED15	0.160952
AC000068.10_SCARF2	0.161596
CLTCL1_CCDC116	0.161688
COMT_SCARF2	0.162181
LINC00896_SNAP29	0.162194
SLC25A1_TBX1	0.162466
AC007326.9_TXNRD2	0.163245
AC007050.17_SNAP29	0.163465
ARVCF_LINC01637	0.163639
DGCR9_COMT	0.163752
LINC01660_LRRC74B	0.164318
AC000068.5_LRRC74B	0.164661
CLTCL1_LINC00895	0.16522
SDF2L1_PPIL2	0.165224
AC004471.10_MRPL40	0.165373
FAM230A_PRODH	0.165432
ZDHHC8_MED15	0.165837
MED15_POM121L7P	0.16619
HIRA_SCARF2	0.16641
CCDC74BP1_P2RX6	0.166768
LINC01311_GNB1L	0.166856
CLTCL1_TBX1	0.167196
AC000068.10_MED15	0.167705
UFD1L_LINC01637	0.16791
C22orf29_PPIL2	0.168178
AC004471.9_MRPL40	0.168493
CA15P2_LRRC74B	0.168704
C22orf39_TBX1	0.168952
C22orf39_AC000068.5	0.169311
USP18_KB-1440D3.14	0.169423
AC008079.9_XXbac-B135H6.18	0.169667
CLTCL1_XXbac-B562F10.11	0.169668
LINC01311_XXbac-B444P24.14	0.16988
COMT_XXbac-B444P24.14	0.170014
AC008079.10_TBX1	0.170226
AC000089.3_ZDHHC8	0.170435
UFD1L_MED15	0.170506
USP18_LRRC74B	0.170567
AC004471.10_TANGO2	0.170774
KRT18P5_P2RX6	0.170851
AIFM3_RIMBP3C	0.171176
AC000068.9_SCARF2	0.171225
TMEM191B_LINC01637	0.171707
DGCR6L_ZNF74	0.172406
AC007326.9_DGCR6L	0.172658
SCARF2_LINC01637	0.17291
IGLL4P_PI4KA	0.174282
AC007050.17_LRRC74B	0.174339
KRT18P5_SERPIND1	0.174455
COMT_ABHD17AP4	0.174579
CLTCL1_HIRA	0.174653
DGCR6_CLTCL1	0.175042
TRMT2A_UBE2L3	0.175313
XXbac-B444P24.10_SDF2L1	0.175815
AC008079.9_ZDHHC8	0.175998
KLHL22_YDJC	0.176259
LINC01662_XXbac-B135H6.18	0.176416
GGTLC3_AC000068.5	0.176696
USP18_DGCR6L	0.177313
AC000068.5_XXbac-B562F10.11	0.177622
RTN4R_LZTR1	0.177623
LRRC74B_TUBA3GP	0.177792
GGTLC3_GGT2	0.177861
SEPT5_XXbac-B444P24.8	0.177958
RANBP1_TRMT2A	0.178176
RTN4R_XXbac-B444P24.14	0.17842
GGTLC3_DGCR6L	0.17882
PI4KA_AC002472.11	0.178884
GNB1L_CRKL	0.179166
LINC01637_TMEM191C	0.17943
CLTCL1_AC000089.3	0.179652
LZTR1_E2F6P3	0.179745
TXNRD2_PI4KA	0.179779
BCRP7_IGLL4P	0.180468
DGCR6_KB-1440D3.14	0.181139
XXbac-B33L19.4_POM121L7P	0.181302
AC007326.9_RANBP1	0.181625
SLC25A1_SNAP29	0.181822
GNB1L_TRMT2A	0.181899
AC004471.10_XXbac-B444P24.8	0.18214
C22orf29_ARVCF	0.182457
MRPL40_CCDC116	0.182572
CLDN5_AC000089.3	0.182634
ABHD17AP4_THAP7	0.182946
PRODH_HIC2	0.183302
C22orf39_RIMBP3C	0.183312
AC002472.11_YDJC	0.183486
DGCR9_MED15	0.183678
TMEM191B_RIMBP3C	0.18389
DGCR6_C22orf39	0.183898
TUBA8_CLTCL1	0.184011
CLDN5_MED15	0.184047
AC008079.10_DGCR2	0.184672
DGCR8_KB-1592A4.15	0.184676
LRRC74B_KB-1592A4.16	0.184725
TUBA8_C22orf39	0.184868
AC000078.5_TMEM191C	0.185333
ARVCF_CCDC116	0.185752
GGTLC3_SNAP29	0.186311
C22orf39_DGCR8	0.186624
LINC01662_AC000078.5	0.187384
DGCR14_TBX1	0.187527
AC007326.9_LINC00896	0.187881
XXbac-B444P24.14_KB-1592A4.15	0.188207
HIRA_YDJC	0.18834
USP18_LINC00896	0.188622
UFD1L_RANBP1	0.188649
GSC2_SERPIND1	0.188855
TXNRD2_SNAP29	0.188919
ZNF74_KLHL22	0.189001
TXNRD2_CRKL	0.189142
AC008079.10_SCARF2	0.189472
AC007050.17_POM121L7P	0.189491
CCDC188_SLC7A4	0.189608
AC004471.10_AC000089.3	0.189964
TBX1_AC000089.3	0.190028
AC000068.5_RIMBP3B	0.190327
AC004471.10_DGCR8	0.190907
AC007326.9_XXbac-B562F10.11	0.191523
AC000068.9_AC000089.3	0.191936
POM121L7P_CCDC116	0.192222
CLTCL1_XXbac-B444P24.14	0.192567
PRODH_XXbac-B444P24.8	0.192689
MED15_RIMBP3B	0.19285
UFD1L_ZNF74	0.193185
SLC25A1_ABHD17AP4	0.193363
BCRP7_TRMT2A	0.193642
TXNRD2_BCRP6	0.193742
AC008079.10_AC004471.9	0.194056
AC007326.9_AC000068.5	0.194182
C22orf39_AC000078.5	0.194338
CLTCL1_DGCR6L	0.19455
TUBA8_ZNF74	0.194735
TBX1_P2RX6	0.194808
XXbac-B562F10.11_CCDC116	0.195308
AC004471.9_AC004471.10	0.195724
GGTLC3_AC000078.5	0.197126
TXNRD2_LINC01637	0.197218
POM121L7P_LINC01651	0.197835
AC000068.10_UFD1L	0.198137
ZNF74_UBE2L3	0.198521
COMT_KB-1440D3.14	0.199091
CLTCL1_XXbac-B33L19.4	0.199283
BCRP7_MED15	0.199449
LINC01311_CCDC116	0.199544
LRRC74B_KB-1183D5.13	0.199612
AC008079.10_DGCR6	0.199713
XXbac-B562F10.11_KB-1440D3.14	0.199812
HIRA_CRKL	0.200128
AC008079.9_PI4KA	0.20019
COMT_POM121L7P	0.200223
POM121L7P_KB-1592A4.16	0.200964
DGCR14_AC000089.3	0.201417
CLTCL1_CRKL	0.201436
RANBP1_ZDHHC8	0.202512
GGTLC5P_AC000078.5	0.202551
GSC2_P2RX6	0.203041
AC000068.5_PPIL2	0.203124
AC004471.9_KRT18P5	0.203295
BCRP7_ZDHHC8	0.204128
HIRA_CCDC116	0.204303
MRPL40_SEPT5	0.204441
ZNF74_GGT2	0.204462
TUBA8_AC008079.10	0.204669
DGCR14_MED15	0.204865
COMT_CCDC116	0.205008
MRPL40_TANGO2	0.20519
AC008079.9_LRRC74B	0.205232
RANBP1_CCDC116	0.205337
AC008079.10_CCDC116	0.205347
SERPIND1_YDJC	0.205506
XXbac-B444P24.8_CCDC116	0.205507
TMEM191B_AC000068.10	0.205807
AC004461.4_KB-1592A4.15	0.205942
RANBP1_CCDC74BP1	0.206124
MRPL40_MED15	0.206411
AC008079.10_XXbac-B444P24.8	0.206768
MRPL40_CRKL	0.20698
USP18_LINC01637	0.20756
AC004471.10_POM121L8P	0.207867
TRMT2A_CCDC188	0.208117
AC004461.4_P2RX6	0.208182
SLC25A1_XXbac-B444P24.8	0.208721
AC000068.5_USP41	0.209021
MRPL40_TXNRD2	0.20903
CLDN5_CCDC188	0.209459
TBX1_TMEM191C	0.209725
CDC45_AC006547.13	0.209903
AC004471.10_AC000068.5	0.209926
GNB1L_XXbac-B444P24.10	0.210527
TUBA8_GGTLC3	0.210566
ARVCF_PI4KA	0.210765
HIC2_TMEM191C	0.210881
LINC00895_SNAP29	0.212689
LINC01663_POM121L7P	0.213141
DGCR14_ABHD17AP4	0.213257
USP18_TANGO2	0.213367
AC008079.10_SNAP29	0.213683
SLC25A1_GGT2	0.213699
SLC7A4_KB-1592A4.15	0.213733
TANGO2_CCDC74BP1	0.214245
RIMBP3_BCRP6	0.215105
LRRC74B_LINC01651	0.215548
UFD1L_POM121L7P	0.215892
MED15_SDF2L1	0.216249
MRPL40_AC006547.13	0.216296
LINC00895_DGCR8	0.216527
GSC2_YDJC	0.216671
LINC01663_LRRC74B	0.217012
ARVCF_MED15	0.217551
POM121L7P_TMEM191C	0.21777
SLC7A4_POM121L7P	0.218082
GGTLC3_SERPIND1	0.218571
AC004461.4_CCDC116	0.218913
TANGO2_POM121L7P	0.219006
AC000078.5_ZNF74	0.219119
PI4KA_RIMBP3B	0.219227
AC000068.5_XXbac-B444P24.10	0.219642
CDC45_XXbac-B562F10.11	0.219762
AIFM3_KB-1440D3.14	0.219796
KLHL22_RIMBP3C	0.219999
BCRP7_GGT2	0.220086
XXbac-B33L19.4_XXbac-B135H6.18	0.221128
TUBA8_AC000068.5	0.221418
KRT18P5_CRKL	0.221519
RANBP1_LRRC74B	0.221797
TBX1_CRKL	0.222065
AC008079.9_AC004471.9	0.222257
AC007326.10_LRRC74B	0.222765
ZNF74_HIC2	0.222773
AC000068.5_KB-1592A4.16	0.2229
AC000068.10_LZTR1	0.222936
DGCR6L_THAP7	0.223158
AC004471.9_GSC2	0.223365
HIRA_LINC01637	0.223372
CCDC188_POM121L7P	0.223582
LINC01311_UBE2L3	0.223818
POM121L7P_SDF2L1	0.224644
XXbac-B562F10.11_YDJC	0.224654
SEPT5_POM121L8P	0.225037
RIMBP3_LRRC74B	0.225124
C22orf39_SCARF2	0.225127
FAM230A_LRRC74B	0.22554
HIC2_SDF2L1	0.22559
TBX1_PI4KA	0.225998
BCRP5_PI4KA	0.226271
DGCR6_MRPL40	0.226401
DGCR9_AC000068.5	0.226523
AC004471.10_SEPT5	0.226639
SLC25A1_AC000068.5	0.226835
AC000089.3_KB-1440D3.14	0.227154
USP18_SEPT5	0.227341
AC008079.9_GGTLC3	0.22784
SEPT5_CCDC116	0.228639
DGCR8_CCDC188	0.228716
DGCR9_C22orf39	0.228723
SCARF2_KB-1440D3.14	0.229151
SLC9A3P2_PI4KA	0.22917
HIRA_POM121L7P	0.229738
MED15_LINC01637	0.229861
GGTLC3_PRODH	0.23007
BCRP7_SNAP29	0.230118
AC007326.9_CCDC116	0.23021
BCRP7_CCDC188	0.230917
LINC00896_AIFM3	0.231294
CCDC188_XXbac-B135H6.18	0.231354
ABHD17AP4_GGT2	0.231398
LINC00895_POM121L7P	0.231399
YDJC_KB-1440D3.14	0.231485
TMEM191B_TXNRD2	0.2319
DGCR6_SNAP29	0.232036
THAP7_SLC7A4	0.232386
AC000068.5_TUBA3GP	0.2325
ARVCF_AC002472.11	0.232878
RTN4R_CRKL	0.232899
RTN4R_AC002472.11	0.233381
XXbac-B444P24.14_SNAP29	0.233619
DGCR14_C22orf29	0.234157
TMEM191B_COMT	0.234175
DGCR6_RANBP1	0.234468
LRRC74B_TMEM191C	0.234595
UFD1L_AC000089.3	0.234862
C22orf29_KB-1592A4.15	0.234882
HIRA_UFD1L	0.23521
PI4KA_THAP7-AS1	0.235274
AC004471.10_HIRA	0.235512
COMT_KB-1592A4.15	0.235609
CCDC188_AIFM3	0.235921
AC000068.9_POM121L7P	0.236038
LZTR1_SLC7A4	0.236138
LINC01311_SLC7A4	0.236224
AC004471.10_HIC2	0.236607
GGTLC3_ARVCF	0.236755
XXbac-B444P24.8_SNAP29	0.236917
LINC01662_PRODH	0.236928
RIMBP3_PPIL2	0.237708
XXbac-B562F10.11_SERPIND1	0.23772
AC008079.10_ZNF74	0.238254
DGCR9_AC006547.13	0.238341
AC000089.3_SLC7A4	0.238366
DGCR8_TRMT2A	0.238426
CCDC74BP1_YDJC	0.239037
TBX1_LRRC74B	0.239064
DGCR14_SLC25A1	0.239405
PI4KA_KB-1592A4.16	0.239628
MED15_YDJC	0.239649
XXbac-B135H6.18_PPIL2	0.239862
TMEM191C_RIMBP3C	0.240205
CLTCL1_KRT18P5	0.240413
TXNRD2_YDJC	0.24067
AC000068.5_UFD1L	0.24073
AC002472.11_POM121L7P	0.241486
AC008079.10_POM121L7P	0.242304
USP18_PI4KA	0.242491
CDC45_POM121L7P	0.242917
UFD1L_CRKL	0.243168
C22orf29_SDF2L1	0.243176
GGTLC3_SLC7A4	0.243649
LINC00895_THAP7	0.244015
TANGO2_LINC01637	0.24471
XXbac-B444P24.8_POM121L7P	0.244867
RTN4R_UBE2L3	0.245092
LINC01662_POM121L7P	0.245461
RIMBP3_LINC00896	0.245612
AC008079.9_AC000078.5	0.24591
HIRA_RTN4R	0.246246
DGCR2_TBX1	0.246407
USP18_SDF2L1	0.246591
SNAP29_PI4KA	0.247093
AC000068.10_ABHD17AP4	0.247125
BCRP7_DGCR8	0.247245
SLC25A1_THAP7-AS1	0.247282
DGCR6_AC000089.3	0.247312
RTN4R_LINC01637	0.247607
HIRA_KB-1440D3.14	0.247632
DGCR14_XXbac-B135H6.18	0.247687
AC000068.10_RTN4R	0.247755
BCRP5_SNAP29	0.248093
ZNF74_CCDC116	0.248441
PRODH_AC000089.3	0.248528
CRKL_KB-1592A4.15	0.248561
LINC01311_SCARF2	0.248667
THAP7_POM121L7P	0.248978
DGCR14_RANBP1	0.249062
AC000089.3_KRT18P5	0.249177
AC004471.10_SERPIND1	0.249211
DGCR9_AC000078.5	0.249512
AC007731.1_POM121L7P	0.249642
LINC01660_POM121L7P	0.24981
TUBA8_PRODH	0.249919
AC007050.17_PI4KA	0.250162
POM121L7P_GGT2	0.250216
SCARF2_POM121L7P	0.250274
BCRP7_SCARF2	0.25162
AC000078.5_CCDC74BP1	0.251826
FAM230A_THAP7-AS1	0.251943
AC002472.11_KB-1183D5.13	0.252419
AC000068.5_DGCR8	0.25304
GGTLC3_XXbac-B562F10.11	0.253107
TUBA8_USP18	0.253403
C22orf29_UBE2L3	0.253485
AC000068.10_ARVCF	0.253751
AC006547.13_POM121L7P	0.254271
AC008079.9_LINC00895	0.254732
AC006547.13_CCDC188	0.254761
RTN4R_POM121L7P	0.254828
DGCR9_AC004471.10	0.255003
GNB1L_THAP7-AS1	0.255241
TRMT2A_TUBA3GP	0.255478
ZDHHC8_TUBA3GP	0.255739
SLC25A1_KRT18P62	0.255923
SLC9A3P2_SERPIND1	0.256483
TMEM191B_ZNF74	0.256583
CCDC188_LINC00896	0.256693
POM121L7P_RIMBP3B	0.256864
XXbac-B444P24.8_HIC2	0.257212
SERPIND1_CRKL	0.257532
AC004461.4_PI4KA	0.2576
SLC25A1_UBE2L3	0.257913
AC000089.3_GGT2	0.258142
AC000068.10_RANBP1	0.258179
TMEM191B_AC004471.10	0.258435
BCRP7_BCRP5	0.258557
AC000089.3_SDF2L1	0.258613
TMEM191B_LINC00896	0.259203
DGCR9_CLTCL1	0.259295
XXbac-B562F10.11_THAP7-AS1	0.259373
TUBA3GP_BCRP6	0.25944
THAP7_RIMBP3C	0.259557
POM121L7P_HIC2	0.259702
TRMT2A_THAP7-AS1	0.259718
TBX1_YDJC	0.259789
LINC01311_TBX1	0.260118
LRRC74B_CCDC116	0.260126
RIMBP3_AIFM3	0.260168
AC004471.9_CLTCL1	0.260189
AC008079.10_CCDC74BP1	0.260467
AC000068.5_AIFM3	0.260477
TMEM191B_KB-1592A4.16	0.260769
CCDC116_KB-1440D3.14	0.260982
LINC01637_THAP7	0.261012
AC006547.13_LINC00896	0.261408
DGCR14_THAP7	0.261487
LINC01311_KB-1592A4.15	0.261508
CLDN5_LINC01637	0.261626
C22orf39_MED15	0.261728
DGCR8_SLC7A4	0.261795
CCDC188_UBE2L3	0.262104
TXNRD2_SLC9A3P2	0.262123
CLDN5_SERPIND1	0.26244
SLC25A1_RANBP1	0.262468
C22orf29_AC000078.5	0.262736
AC004471.9_ARVCF	0.262874
TXNRD2_SERPIND1	0.263469
TXNRD2_LINC00896	0.263851
TBX1_LINC01637	0.264332
RTN4R_SCARF2	0.264396
SNAP29_POM121L8P	0.26466
LZTR1_POM121L7P	0.265015
LINC01637_P2RX6	0.265082
AC000078.5_IGLL4P	0.265208
TANGO2_CCDC116	0.265573
COMT_THAP7-AS1	0.265961
SLC25A1_AC006547.13	0.266351
MRPL40_SERPIND1	0.266456
THAP7-AS1_POM121L8P	0.266636
SLC25A1_P2RX6	0.266895
CCDC74BP1_AIFM3	0.267028
LRRC74B_POM121L8P	0.26786
MRPL40_AIFM3	0.268157
GSC2_RIMBP3C	0.26844
DGCR14_AC007731.1	0.268601
TXNRD2_SCARF2	0.26867
LINC00895_SEPT5	0.268799
AC000068.9_TXNRD2	0.268856
SEPT5_CCDC188	0.268942
XXbac-B444P24.10_SNAP29	0.26923
DGCR2_XXbac-B33L19.4	0.269458
DGCR9_XXbac-B33L19.4	0.269601
C22orf29_KLHL22	0.269942
USP18_DGCR2	0.270057
ZDHHC8_THAP7-AS1	0.270425
TBX1_DGCR8	0.270498
KRT18P62_YDJC	0.270595
USP18_AC007326.10	0.271113
AC000068.5_CCDC116	0.271129
UFD1L_CCDC188	0.271407
AC008079.10_TANGO2	0.271617
USP18_CCDC116	0.271839
AIFM3_POM121L7P	0.272047
KRT18P62_CCDC116	0.272524
SEPT5_KB-1592A4.15	0.272918
AC006547.13_AIFM3	0.273057
AC008079.9_POM121L7P	0.273207
SCARF2_RIMBP3C	0.273467
AC007326.9_UFD1L	0.27353
AC007326.9_SERPIND1	0.27357
AC006547.13_THAP7-AS1	0.273823
AC000078.5_LRRC74B	0.274503
XXbac-B33L19.4_POM121L8P	0.274521
GGTLC5P_RTN4R	0.274576
ZNF74_LINC01637	0.274661
SEPT5_KB-1440D3.14	0.275077
SCARF2_SERPIND1	0.275096
PRODH_PI4KA	0.275216
AC000089.3_TRMT2A	0.275319
MRPL40_ZNF74	0.27532
XXbac-B444P24.10_SERPIND1	0.275451
UFD1L_THAP7-AS1	0.27555
C22orf39_PI4KA	0.275578
PI4KA_POM121L8P	0.276052
C22orf39_LINC00896	0.276077
ZNF74_THAP7-AS1	0.276114
GGTLC3_THAP7	0.276609
HIRA_TXNRD2	0.276842
SLC9A3P2_TUBA3GP	0.277024
SNAP29_P2RX6	0.277649
KRT18P5_CCDC116	0.278585
THAP7-AS1_CCDC116	0.278682
SLC25A1_MRPL40	0.27888
USP18_AC000078.5	0.27888
UBE2L3_CCDC116	0.278922
PRODH_THAP7	0.279349
LINC01663_SLC7A4	0.279391
CCDC74BP1_XXbac-B135H6.18	0.279523
RANBP1_YDJC	0.279613
AC000068.5_TXNRD2	0.279807
SNAP29_KB-1592A4.15	0.280187
CLTCL1_CCDC74BP1	0.280282
CDC45_LRRC74B	0.280766
RIMBP3B_RIMBP3C	0.281594
AC000078.5_LINC01651	0.281653
LINC00895_XXbac-B562F10.11	0.28166
LINC01311_CCDC188	0.282097
LINC01637_SDF2L1	0.282305
ARVCF_CCDC74BP1	0.282319
CLTCL1_GNB1L	0.282414
DGCR9_LINC01311	0.282585
ARVCF_POM121L7P	0.282653
ARVCF_KB-1440D3.14	0.282658
P2RX6_POM121L7P	0.282931
DGCR8_CCDC74BP1	0.283071
XXbac-B562F10.11_THAP7	0.283126
KLHL22_KB-1440D3.14	0.283814
AC004471.9_XXbac-B135H6.18	0.283867
DGCR8_POM121L7P	0.283944
CLTCL1_AC000068.5	0.284027
COMT_XXbac-B135H6.18	0.284191
UFD1L_DGCR6L	0.284257
LZTR1_THAP7-AS1	0.284598
THAP7-AS1_SDF2L1	0.284645
DGCR6_AC004461.4	0.284998
CCDC188_XXbac-B444P24.10	0.28516
RANBP1_CCDC188	0.285195
AC000068.5_THAP7	0.28539
C22orf39_KLHL22	0.285605
CCDC74BP1_SERPIND1	0.285802
GNB1L_RANBP1	0.285942
SEPT5_SNAP29	0.286085
TANGO2_ZNF74	0.286535
LINC01663_LINC01637	0.286537
USP18_C22orf39	0.286663
TXNRD2_XXbac-B444P24.10	0.286768
TBX1_HIC2	0.287439
THAP7-AS1_LINC01651	0.287491
KLHL22_THAP7	0.287526
GNB1L_AC006547.13	0.287573
MRPL40_ABHD17AP4	0.287889
ZDHHC8_ZNF74	0.28795
LINC01662_THAP7-AS1	0.288567
TXNRD2_THAP7-AS1	0.288971
CLDN5_TANGO2	0.288982
TUBA3GP_CCDC116	0.289249
SLC25A1_UFD1L	0.289472
KLHL22_CCDC116	0.290297
POM121L7P_KB-1183D5.13	0.290357
USP18_ARVCF	0.290377
AC000068.9_CRKL	0.290712
THAP7-AS1_KB-1183D5.13	0.290806
KLHL22_THAP7-AS1	0.291159
TXNRD2_TRMT2A	0.291219
SLC25A1_ARVCF	0.29157
CLTCL1_UFD1L	0.291885
TRMT2A_RIMBP3C	0.29189
USP41_CCDC74BP1	0.291947
AC007326.9_CLDN5	0.29216
DGCR6_C22orf29	0.293071
BCRP5_POM121L7P	0.293242
DGCR9_TMEM191C	0.293811
TUBA8_POM121L7P	0.2939
CLTCL1_KB-1440D3.14	0.29451
MRPL40_XXbac-B135H6.18	0.2946
CA15P2_KB-1592A4.15	0.294713
RIMBP3_DGCR8	0.29502
SLC25A1_HIC2	0.295192
SERPIND1_CCDC116	0.295405
AC000068.9_KB-1183D5.13	0.295724
SLC25A1_KB-1592A4.15	0.295724
THAP7-AS1_BCRP6	0.296097
RTN4R_THAP7	0.296455
FAM230A_GGTLC3	0.296648
KRT18P62_POM121L7P	0.29697
AC000089.3_THAP7-AS1	0.297052
HIRA_ZNF74	0.297365
AC000089.3_MED15	0.297555
DGCR8_XXbac-B562F10.11	0.297652
LINC00896_PI4KA	0.297986
AC000068.5_KB-1440D3.14	0.298287
AC008079.10_KLHL22	0.298463
DGCR6L_ABHD17AP4	0.298504
PRODH_CDC45	0.299024
XXbac-B444P24.8_LZTR1	0.299026
PRODH_THAP7-AS1	0.299295
TXNRD2_E2F6P3	0.299468
GNB1L_SNAP29	0.299519
LINC00896_IGLL4P	0.299852
XXbac-B135H6.18_THAP7-AS1	0.300198
CDC45_SCARF2	0.300726
PI4KA_GGT2	0.300756
TUBA8_THAP7-AS1	0.301979
AC000078.5_POM121L8P	0.302016
XXbac-B33L19.4_RIMBP3B	0.302106
TANGO2_THAP7-AS1	0.302133
TUBA8_RIMBP3	0.302403
DGCR6_TANGO2	0.302436
LINC01311_RIMBP3C	0.302485
DGCR8_TMEM191C	0.303316
RTN4R_THAP7-AS1	0.303462
KRT18P62_UFD1L	0.303759
TMEM191B_SDF2L1	0.303849
SCARF2_THAP7-AS1	0.303856
CLDN5_THAP7-AS1	0.3044
AC007326.9_SCARF2	0.304416
CDC45_CCDC116	0.304625
C22orf39_SLC7A4	0.305654
AC008079.10_TXNRD2	0.305691
AC004471.10_SNAP29	0.305916
TBX1_THAP7-AS1	0.306069
SLC25A1_LRRC74B	0.306074
AC000068.9_THAP7-AS1	0.306265
RIMBP3_AC000068.5	0.306344
AC000068.10_POM121L7P	0.306623
CLTCL1_P2RX6	0.306716
USP41_XXbac-B135H6.18	0.306749
CCDC74BP1_AC002472.11	0.306799
GGTLC3_LRRC74B	0.306822
RIMBP3_SERPIND1	0.306928
TBX1_KB-1592A4.15	0.306953
KB-1592A4.15_LINC01651	0.307706
RANBP1_THAP7-AS1	0.308445
BCRP7_POM121L8P	0.308743
MRPL40_THAP7-AS1	0.308747
TRMT2A_CCDC116	0.309322
THAP7_THAP7-AS1	0.309528
AC004461.4_CLTCL1	0.309627
SLC7A4_PPIL2	0.310313
GSC2_CLTCL1	0.31063
CLTCL1_KB-1183D5.13	0.310686
HIC2_KB-1440D3.14	0.310713
SEPT5_TBX1	0.311547
THAP7-AS1_TMEM191C	0.311741
XXbac-B444P24.14_KRT18P5	0.311788
AC008079.10_RTN4R	0.312223
KRT18P62_LINC00896	0.312335
LRRC74B_E2F6P2	0.312497
LINC01311_AC000068.10	0.312521
HIRA_THAP7-AS1	0.312605
CLDN5_LRRC74B	0.312867
TANGO2_SERPIND1	0.313006
CLDN5_YDJC	0.313317
MRPL40_TBX1	0.313618
DGCR2_TXNRD2	0.3137
HIRA_PI4KA	0.313706
THAP7-AS1_HIC2	0.314228
AC008079.10_LRRC74B	0.314596
THAP7-AS1_SLC7A4	0.314683
DGCR8_THAP7-AS1	0.315099
MRPL40_AC007731.1	0.315266
GNB1L_DGCR6L	0.315433
PRODH_KB-1183D5.13	0.315534
TMEM191B_SLC25A1	0.31561
SNAP29_SDF2L1	0.315682
USP18_XXbac-B444P24.14	0.316739
RIMBP3_P2RX6	0.317214
HIRA_GNB1L	0.317478
ZDHHC8_XXbac-B444P24.10	0.318032
TANGO2_XXbac-B33L19.4	0.318131
CCDC188_MED15	0.318137
RIMBP3_SEPT5	0.318192
DGCR9_KB-1592A4.15	0.318325
DGCR2_THAP7-AS1	0.318414
XXbac-B444P24.8_KB-1440D3.14	0.318908
AC008079.10_DGCR9	0.319306
UFD1L_CCDC116	0.319482
AC007326.10_POM121L7P	0.319498
GSC2_SNAP29	0.319741
DGCR8_LRRC74B	0.319893
BCRP7_DGCR6L	0.320099
CRKL_RIMBP3C	0.320183
SERPIND1_AC002472.11	0.320716
CLDN5_CRKL	0.320742
ABHD17AP4_AIFM3	0.321122
LINC01660_XXbac-B135H6.18	0.321177
TBX1_XXbac-B444P24.10	0.321605
CRKL_THAP7-AS1	0.322011
TMEM191B_XXbac-B562F10.11	0.322629
DGCR6L_POM121L7P	0.322701
TXNRD2_KLHL22	0.322778
DGCR14_DGCR6L	0.323121
XXbac-B444P24.8_PI4KA	0.323454
SLC25A1_HIRA	0.323689
CLTCL1_TRMT2A	0.324427
SLC25A1_TXNRD2	0.324494
AC004471.9_ZNF74	0.324549
CLTCL1_CLDN5	0.324585
CLTCL1_CCDC188	0.325411
UFD1L_AC006547.13	0.325429
LINC00895_MED15	0.325471
XXbac-B33L19.4_CCDC116	0.325553
USP18_CCDC74BP1	0.325787
SERPIND1_LZTR1	0.326007
DGCR9_DGCR2	0.326496
AC000068.10_UBE2L3	0.32674
HIRA_UBE2L3	0.326775
GGTLC3_AC006547.13	0.326974
AC000089.3_PPIL2	0.327454
MED15_SNAP29	0.327549
CCDC188_PPIL2	0.328328
GGTLC3_ABHD17AP4	0.3286
KB-1592A4.15_E2F6P2	0.329004
XXbac-B562F10.11_POM121L7P	0.329006
KLHL22_POM121L7P	0.329186
SERPIND1_KB-1592A4.15	0.329422
TUBA3GP_POM121L8P	0.329859
LINC00896_THAP7-AS1	0.329938
DGCR14_AC000068.5	0.330195
TUBA8_XXbac-B444P24.14	0.330461
TUBA8_SLC25A1	0.330784
RIMBP3_AC000089.3	0.330888
PI4KA_LRRC74B	0.330892
AC007326.10_DGCR2	0.330896
THAP7-AS1_UBE2L3	0.331225
PRODH_P2RX6	0.331543
MED15_RIMBP3C	0.331566
KLHL22_PI4KA	0.331573
TBX1_POM121L7P	0.331612
C22orf29_GNB1L	0.331758
DGCR6_AC007731.1	0.331998
PRODH_SDF2L1	0.332202
AC008079.10_AC000068.9	0.332452
TANGO2_AC002472.11	0.333456
POM121L7P_POM121L8P	0.334062
HIRA_C22orf29	0.334285
GNB1L_BCRP6	0.334509
TUBA8_LINC00896	0.334535
C22orf39_THAP7-AS1	0.334645
DGCR6_POM121L7P	0.335047
MRPL40_GGT2	0.335274
AC004471.10_CLTCL1	0.335306
TANGO2_ZDHHC8	0.335519
POM121L7P_RIMBP3C	0.335537
GGTLC3_POM121L7P	0.33558
CCDC188_THAP7-AS1	0.335601
TUBA8_YDJC	0.335684
HIRA_SNAP29	0.335936
LINC00895_AC000078.5	0.336051
DGCR14_THAP7-AS1	0.336465
TXNRD2_USP41	0.336509
AC008079.10_RANBP1	0.336764
AC008079.10_KB-1440D3.14	0.337173
XXbac-B444P24.10_ABHD17AP4	0.33731
DGCR9_XXbac-B444P24.10	0.337688
AC000068.9_ARVCF	0.337786
XXbac-B444P24.14_SCARF2	0.337937
RIMBP3_CCDC188	0.338261
XXbac-B444P24.14_HIC2	0.338301
C22orf39_KB-1592A4.15	0.338394
DGCR14_POM121L7P	0.338572
SCARF2_KRT18P5	0.338672
AIFM3_TMEM191C	0.338778
CLDN5_CCDC74BP1	0.339326
CDC45_SDF2L1	0.339578
AC007326.9_AC007731.1	0.339742
AC004471.10_KLHL22	0.339987
TBX1_AIFM3	0.339988
AC000078.5_USP41	0.340254
SCARF2_TMEM191C	0.3404
AC007326.9_TUBA3GP	0.340735
AC007326.9_CLTCL1	0.34096
SERPIND1_GGT2	0.341322
AC000068.5_KB-1592A4.15	0.34216
DGCR14_PI4KA	0.342626
LINC00895_LZTR1	0.342746
SERPIND1_SNAP29	0.34276
USP41_SDF2L1	0.343362
DGCR6_LRRC74B	0.34352
PRODH_POM121L7P	0.343919
LINC01663_RANBP1	0.344376
RIMBP3C_YDJC	0.344474
SEPT5_ARVCF	0.344583
SERPIND1_UBE2L3	0.344781
DGCR8_YDJC	0.345013
XXbac-B135H6.18_AC002472.11	0.345532
ZNF74_E2F6P3	0.345693
CLTCL1_KLHL22	0.345878
TRMT2A_GGT2	0.346381
PI4KA_POM121L7P	0.346467
RTN4R_ZNF74	0.346647
CCDC188_PI4KA	0.346647
UFD1L_CCDC74BP1	0.34687
BCRP7_XXbac-B135H6.18	0.347123
MRPL40_KB-1440D3.14	0.347544
AIFM3_THAP7-AS1	0.347818
UFD1L_TANGO2	0.348151
USP41_LRRC74B	0.348977
KB-1592A4.15_POM121L7P	0.349258
THAP7-AS1_LRRC74B	0.349536
XXbac-B135H6.18_YDJC	0.34967
AC000078.5_AC002472.11	0.349766
AC000068.10_TXNRD2	0.349926
AC004471.9_AC000068.10	0.350042
RIMBP3_PI4KA	0.351297
LINC01637_THAP7-AS1	0.351745
TXNRD2_ZNF74	0.351929
TXNRD2_DGCR6L	0.352573
AC007326.9_AC000068.10	0.352957
AC008079.10_GGT2	0.353479
XXbac-B444P24.14_SDF2L1	0.353703
C22orf29_POM121L7P	0.353784
HIC2_RIMBP3C	0.354362
MED15_E2F6P3	0.354714
ARVCF_SLC7A4	0.35481
SERPIND1_THAP7-AS1	0.355303
LINC01637_KB-1440D3.14	0.355331
LINC01311_AIFM3	0.355378
AC000078.5_XXbac-B444P24.10	0.355509
AC000068.10_SDF2L1	0.355976
RIMBP3C_UBE2L3	0.356143
TRMT2A_XXbac-B444P24.14	0.356536
HIRA_SERPIND1	0.35658
TXNRD2_XXbac-B444P24.8	0.356595
XXbac-B562F10.11_GGT2	0.356952
CCDC74BP1_CCDC116	0.357364
UFD1L_ZDHHC8	0.357551
PRODH_CLTCL1	0.357679
CRKL_UBE2L3	0.357697
TMEM191B_PI4KA	0.358229
AC007326.9_RTN4R	0.358284
CCDC74BP1_POM121L8P	0.358507
AC008079.10_TRMT2A	0.358835
AC008079.10_XXbac-B562F10.11	0.358991
ZNF74_MED15	0.35971
DGCR2_SCARF2	0.360297
LINC00895_TANGO2	0.360765
AC004471.10_CRKL	0.360923
THAP7-AS1_YDJC	0.361111
POM121L7P_KB-1440D3.14	0.361113
SEPT5_SERPIND1	0.361699
TXNRD2_KB-1183D5.13	0.361988
UBE2L3_KB-1440D3.14	0.362048
CLTCL1_ZNF74	0.362203
AC000068.10_AC000089.3	0.362269
SLC9A3P2_ABHD17AP4	0.362336
SEPT5_THAP7-AS1	0.362367
UFD1L_XXbac-B444P24.14	0.362464
TRMT2A_AIFM3	0.362684
ABHD17AP4_TUBA3GP	0.363333
AC008079.9_CCDC188	0.363364
AC000089.3_KB-1592A4.15	0.363569
KB-1183D5.13_RIMBP3C	0.363624
DGCR6_KRT18P5	0.363781
HIRA_TRMT2A	0.364204
RTN4R_KB-1440D3.14	0.364417
AC004471.10_AC000068.10	0.364636
CLTCL1_DGCR8	0.36467
PRODH_MED15	0.365632
ZNF74_KRT18P5	0.365729
MRPL40_LINC00895	0.365802
DGCR6_RTN4R	0.365814
DGCR8_XXbac-B444P24.14	0.366045
TMEM191B_AC000068.5	0.36637
AC008079.10_MED15	0.366463
POM121L7P_PPIL2	0.366547
RIMBP3C_PPIL2	0.366962
AC008079.10_AC000089.3	0.367273
DGCR6L_SDF2L1	0.367874
SLC25A1_PI4KA	0.368074
RIMBP3_KLHL22	0.36816
DGCR14_LINC00896	0.368298
AC007731.1_SLC7A4	0.368529
TBX1_KLHL22	0.368568
TUBA8_AC007326.9	0.368674
CLDN5_TXNRD2	0.368711
DGCR8_ZNF74	0.368979
TUBA8_CCDC74BP1	0.368993
RIMBP3_XXbac-B444P24.8	0.369619
LINC01311_THAP7	0.369837
SNAP29_POM121L7P	0.369908
GGTLC5P_SLC7A4	0.370274
DGCR6_KRT18P62	0.370276
DGCR2_XXbac-B444P24.14	0.370561
CRKL_XXbac-B135H6.18	0.370587
CDC45_XXbac-B444P24.14	0.37089
SCARF2_THAP7	0.371029
AC000078.5_TUBA3GP	0.37112
FAM230A_XXbac-B135H6.18	0.371244
CLTCL1_MRPL40	0.371421
DGCR8_GGT2	0.371703
SERPIND1_KB-1440D3.14	0.372139
CRKL_LRRC74B	0.372173
AC000068.5_ABHD17AP4	0.372651
LINC00896_XXbac-B444P24.14	0.372745
USP18_P2RX6	0.373211
MED15_THAP7-AS1	0.373811
AC008079.10_C22orf39	0.373875
ZNF74_PI4KA	0.37435
TANGO2_PI4KA	0.374612
GGTLC3_SLC25A1	0.374632
C22orf39_LRRC74B	0.374648
RIMBP3_SDF2L1	0.375136
LINC01311_SNAP29	0.375492
KRT18P5_PPIL2	0.375624
ZDHHC8_SDF2L1	0.375822
C22orf29_ZNF74	0.37586
RTN4R_DGCR6L	0.375999
DGCR9_KLHL22	0.376221
KB-1592A4.15_RIMBP3B	0.377515
MRPL40_AC000068.10	0.377568
C22orf39_POM121L7P	0.378159
ARVCF_UBE2L3	0.378326
BCRP7_CRKL	0.378425
MED15_KB-1592A4.16	0.378428
CDC45_USP41	0.378679
DGCR14_RIMBP3C	0.378722
CCDC74BP1_SLC9A3P2	0.378732
KRT18P5_XXbac-B135H6.18	0.378893
SNAP29_CRKL	0.379067
AC008079.9_DGCR8	0.379315
DGCR9_RIMBP3C	0.379818
LINC01311_THAP7-AS1	0.380142
AC000068.10_XXbac-B444P24.8	0.380288
C22orf29_CCDC188	0.380481
DGCR6_SLC9A3P2	0.380573
ABHD17AP4_TMEM191C	0.380858
SLC7A4_E2F6P3	0.380914
TUBA8_AC000089.3	0.381291
SCARF2_CRKL	0.381365
GNB1L_P2RX6	0.381663
SLC9A3P2_E2F6P2	0.382492
AC000068.9_P2RX6	0.382785
TUBA8_KRT18P5	0.38295
USP18_AC000089.3	0.383104
BCRP7_KB-1440D3.14	0.383598
THAP7-AS1_E2F6P2	0.383893
AC000089.3_AC006547.13	0.383993
SEPT5_SDF2L1	0.384235
SEPT5_LRRC74B	0.384475
CDC45_MED15	0.384538
ZDHHC8_SLC7A4	0.38459
TRMT2A_ZDHHC8	0.384655
AC000078.5_ZDHHC8	0.385053
DGCR6_CCDC116	0.385077
MRPL40_C22orf29	0.385301
THAP7_LRRC74B	0.385521
LRRC74B_HIC2	0.38554
CDC45_HIC2	0.385887
AC004471.9_LINC01637	0.386303
AC000068.5_CDC45	0.386814
DGCR9_AC000089.3	0.386818
ZNF74_TUBA3GP	0.38685
DGCR2_CCDC188	0.386986
GGTLC3_KLHL22	0.387589
MRPL40_ARVCF	0.387679
ARVCF_SDF2L1	0.387888
DGCR14_ZNF74	0.388227
TRMT2A_HIC2	0.388618
TXNRD2_TUBA3GP	0.388993
AC000068.10_CLDN5	0.38912
ZDHHC8_AIFM3	0.389141
LINC00895_XXbac-B135H6.18	0.389212
ARVCF_THAP7-AS1	0.389343
ABHD17AP4_HIC2	0.391022
AC008079.10_ARVCF	0.391173
UFD1L_TRMT2A	0.3912
TBX1_THAP7	0.39125
CCDC116_SDF2L1	0.391477
CLDN5_POM121L7P	0.39153
LINC01311_AC007731.1	0.391687
XXbac-B135H6.18_SDF2L1	0.392054
AC008079.9_THAP7-AS1	0.392274
AC004471.9_AC000078.5	0.392551
LINC01311_MRPL40	0.39301
DGCR6L_THAP7-AS1	0.393107
SLC7A4_KB-1183D5.13	0.393384
DGCR6L_SERPIND1	0.393842
RIMBP3_MED15	0.394023
SLC7A4_LRRC74B	0.394312
TUBA8_LINC01637	0.394349
GNB1L_SLC9A3P2	0.395119
USP41_AC002472.11	0.39522
AC000068.5_RANBP1	0.395287
RIMBP3_SLC7A4	0.395306
AC000068.5_TBX1	0.395339
AC000078.5_PI4KA	0.395531
AC007326.9_GGT2	0.395544
AC007326.10_XXbac-B33L19.4	0.39581
AC008079.10_AIFM3	0.395913
XXbac-B33L19.4_MED15	0.395927
DGCR6_TBX1	0.396081
AC004471.9_LINC00895	0.397259
AC000068.5_XXbac-B33L19.4	0.397997
RTN4R_KLHL22	0.398225
TUBA8_PPIL2	0.39834
XXbac-B135H6.18_GGT2	0.398399
MRPL40_SLC7A4	0.398553
BCRP7_LRRC74B	0.398614
XXbac-B135H6.18_HIC2	0.398702
PRODH_AC007326.9	0.399056
PRODH_TRMT2A	0.399675
ZNF74_RIMBP3B	0.400102
AC000068.10_C22orf29	0.400683
RIMBP3_THAP7	0.400798
C22orf39_THAP7	0.401453
TRMT2A_POM121L7P	0.401783
DGCR6L_MED15	0.402221
ARVCF_RANBP1	0.402257
XXbac-B562F10.11_PI4KA	0.402567
LINC01311_DGCR8	0.402569
BCRP7_RIMBP3B	0.403073
CDC45_GNB1L	0.40317
SLC9A3P2_LRRC74B	0.403252
TBX1_ZDHHC8	0.403259
C22orf39_UFD1L	0.403407
KRT18P62_ARVCF	0.403906
AC004471.9_XXbac-B444P24.14	0.40402
AC008079.10_THAP7-AS1	0.404355
MED15_AIFM3	0.40441
AC007731.1_THAP7-AS1	0.40448
AC002472.11_POM121L8P	0.404752
DGCR6_AIFM3	0.404934
TRMT2A_MED15	0.404971
MED15_SLC7A4	0.40499
ABHD17AP4_E2F6P3	0.405157
CCDC74BP1_PI4KA	0.405418
SEPT5_XXbac-B444P24.10	0.405622
ARVCF_YDJC	0.405781
DGCR6_AC000068.5	0.405831
KRT18P62_SERPIND1	0.406083
CLTCL1_CDC45	0.406174
USP41_POM121L7P	0.407076
P2RX6_E2F6P2	0.407508
RIMBP3_UBE2L3	0.407561
KLHL22_GGT2	0.407869
GGTLC3_HIC2	0.408116
XXbac-B562F10.11_KB-1592A4.15	0.408594
DGCR2_ZNF74	0.408676
CA15P2_LINC00896	0.408805
LINC01311_SEPT5	0.40887
TUBA8_SLC7A4	0.409369
CA15P2_PRODH	0.409648
THAP7_YDJC	0.410277
PRODH_GSC2	0.410672
RIMBP3_GNB1L	0.410877
AC000078.5_ABHD17AP4	0.411449
P2RX6_CCDC116	0.411527
USP18_MED15	0.411888
AC004461.4_THAP7-AS1	0.412806
TUBA8_LRRC74B	0.412848
LRRC74B_SDF2L1	0.413074
AC008079.9_ZNF74	0.413079
TBX1_RANBP1	0.413381
TXNRD2_CCDC116	0.413451
DGCR6_XXbac-B135H6.18	0.413686
LINC00896_LRRC74B	0.413697
GGTLC5P_LINC01660	0.41405
AC004471.10_SDF2L1	0.414476
AC000068.5_SCARF2	0.41468
TRMT2A_LRRC74B	0.414955
C22orf39_ABHD17AP4	0.415077
ZDHHC8_GGT2	0.415122
LINC00895_SERPIND1	0.415348
PRODH_LINC01311	0.415385
DGCR2_XXbac-B135H6.18	0.415457
CA15P2_POM121L7P	0.415587
AC000068.9_SERPIND1	0.415632
CLDN5_THAP7	0.416038
C22orf29_THAP7	0.416404
AC006547.13_RTN4R	0.416725
DGCR6_LINC00895	0.41681
CDC45_YDJC	0.416817
TMEM191B_THAP7	0.417001
ARVCF_XXbac-B444P24.14	0.41734
LINC00895_KB-1592A4.15	0.418242
DGCR2_KB-1592A4.16	0.418795
AC000089.3_XXbac-B562F10.11	0.41948
MED15_POM121L8P	0.4196
RIMBP3_YDJC	0.419731
TMEM191B_TMEM191C	0.420038
CDC45_RANBP1	0.420207
DGCR9_MRPL40	0.420881
DGCR14_XXbac-B444P24.14	0.421921
AC004471.10_THAP7	0.422265
TXNRD2_AC006547.13	0.422583
DGCR9_UBE2L3	0.422711
THAP7-AS1_P2RX6	0.42295
SERPIND1_P2RX6	0.422956
HIRA_AIFM3	0.422981
PI4KA_SDF2L1	0.423521
RIMBP3_AC000078.5	0.423714
THAP7_KB-1592A4.15	0.423787
DGCR8_SERPIND1	0.423938
AC004471.10_E2F6P3	0.424539
UFD1L_PPIL2	0.424963
SEPT5_TANGO2	0.42499
USP18_DGCR6	0.42523
SERPIND1_THAP7	0.42599
TUBA8_GGTLC5P	0.426297
C22orf29_SNAP29	0.426402
AC006547.13_XXbac-B444P24.10	0.427195
SLC25A1_TMEM191C	0.427889
GGTLC5P_POM121L7P	0.427955
SLC9A3P2_GGT2	0.428166
LINC00895_RANBP1	0.428743
LINC00896_XXbac-B33L19.4	0.428743
AC000068.9_TANGO2	0.428815
DGCR6_THAP7-AS1	0.428915
TBX1_KB-1440D3.14	0.4296
AC004471.10_XXbac-B33L19.4	0.429863
LRRC74B_BCRP6	0.429988
CLDN5_SNAP29	0.430055
CDC45_ARVCF	0.43034
CCDC188_SNAP29	0.430964
GGTLC3_THAP7-AS1	0.430994
CA15P2_DGCR14	0.431216
TANGO2_KB-1592A4.16	0.431461
POM121L7P_E2F6P3	0.431946
DGCR2_TRMT2A	0.432486
DGCR14_CLTCL1	0.432776
AC004471.9_AC000068.5	0.432846
MED15_UBE2L3	0.432999
AC000078.5_RANBP1	0.433007
THAP7-AS1_TUBA3GP	0.433019
XXbac-B33L19.4_SLC9A3P2	0.433145
AC000068.9_AC006547.13	0.433313
DGCR14_CDC45	0.433403
AC007326.9_HIRA	0.433623
AC008079.9_SNAP29	0.434315
XXbac-B135H6.18_RIMBP3B	0.434477
CLTCL1_POM121L7P	0.434867
USP41_ZNF74	0.435204
RTN4R_XXbac-B562F10.11	0.435453
MRPL40_AC000078.5	0.435748
RTN4R_MED15	0.435888
MED15_PI4KA	0.436021
IGLL4P_SLC7A4	0.43611
LINC01637_KB-1592A4.15	0.436321
TUBA8_TXNRD2	0.436553
DGCR6L_XXbac-B135H6.18	0.436626
SLC25A1_GNB1L	0.436643
LINC01663_SLC25A1	0.436709
AC000068.5_XXbac-B135H6.18	0.437218
DGCR2_GGT2	0.437541
GSC2_ZNF74	0.437661
DGCR9_POM121L7P	0.437823
AC006547.13_ABHD17AP4	0.438755
SLC9A3P2_P2RX6	0.438965
C22orf39_CRKL	0.439056
AC007326.10_LINC00895	0.439165
CA15P2_RIMBP3C	0.43918
TBX1_ABHD17AP4	0.439622
C22orf39_LINC01637	0.440258
LINC00895_AIFM3	0.440551
UFD1L_THAP7	0.440765
SLC25A1_XXbac-B562F10.11	0.440822
AC000068.10_LINC01637	0.440837
AC000068.5_KLHL22	0.441162
LINC01311_AC000068.5	0.441369
C22orf29_DGCR8	0.441424
CRKL_KB-1440D3.14	0.441513
AC000089.3_LZTR1	0.44185
TRMT2A_XXbac-B135H6.18	0.441902
SNAP29_YDJC	0.442143
CCDC188_THAP7	0.442196
TMEM191B_AC000089.3	0.442384
ZNF74_KB-1592A4.15	0.442929
CDC45_UBE2L3	0.443915
PI4KA_CCDC116	0.444042
SERPIND1_RIMBP3C	0.444187
DGCR6_UBE2L3	0.444528
AC008079.10_GGTLC3	0.44468
THAP7-AS1_KB-1592A4.15	0.444773
C22orf29_XXbac-B444P24.14	0.444923
DGCR14_UFD1L	0.444999
RTN4R_SLC7A4	0.445143
CCDC188_CRKL	0.445448
AC007326.10_AC000078.5	0.445478
SCARF2_CCDC74BP1	0.445505
AC007326.10_THAP7-AS1	0.445593
DGCR6L_HIC2	0.445615
LINC00895_SLC7A4	0.445624
MRPL40_RIMBP3C	0.446321
C22orf39_YDJC	0.446322
GNB1L_CCDC74BP1	0.446376
AC008079.9_TXNRD2	0.446421
AC000089.3_LRRC74B	0.446665
RIMBP3_XXbac-B135H6.18	0.446685
LINC00896_KB-1183D5.13	0.446764
AC008079.10_AC007326.9	0.447298
RIMBP3_AC004471.9	0.447808
TBX1_SNAP29	0.447897
GGTLC5P_THAP7-AS1	0.448007
CLTCL1_LZTR1	0.448246
P2RX6_SLC7A4	0.448575
AC004471.10_THAP7-AS1	0.448775
DGCR8_LINC01637	0.448974
AC000089.3_AC000078.5	0.449007
AC004471.10_CDC45	0.449135
LINC00895_XXbac-B33L19.4	0.449154
P2RX6_POM121L8P	0.449437
AC006547.13_KLHL22	0.449519
THAP7-AS1_RIMBP3B	0.449614
CLDN5_XXbac-B562F10.11	0.449626
AC000078.5_LINC01637	0.449665
SCARF2_AC002472.11	0.449753
DGCR6_ARVCF	0.449928
AC004471.9_POM121L7P	0.450052
DGCR14_C22orf39	0.450061
RIMBP3_CLTCL1	0.450259
LINC00896_E2F6P2	0.45033
C22orf39_GNB1L	0.450504
AIFM3_LZTR1	0.450633
AC008079.10_PRODH	0.450963
HIRA_CLDN5	0.450968
C22orf29_LZTR1	0.451071
AIFM3_UBE2L3	0.451688
DGCR9_LINC01637	0.451928
RTN4R_LRRC74B	0.452051
AIFM3_LRRC74B	0.452564
RTN4R_CCDC116	0.452687
AC004471.10_LINC00896	0.45277
GGTLC5P_KB-1592A4.15	0.453838
YDJC_SDF2L1	0.453851
SNAP29_KB-1592A4.16	0.453988
UFD1L_PI4KA	0.453992
DGCR6L_KB-1592A4.15	0.454115
CCDC74BP1_LRRC74B	0.454295
DGCR14_TXNRD2	0.454372
TRMT2A_PI4KA	0.454571
BCRP7_CCDC116	0.454737
C22orf29_SCARF2	0.455027
AC000068.10_PPIL2	0.455047
SEPT5_XXbac-B562F10.11	0.455481
RIMBP3_HIC2	0.455592
AC000068.9_CCDC116	0.455869
AC004471.9_UFD1L	0.455894
HIC2_CCDC116	0.456582
ARVCF_XXbac-B33L19.4	0.456693
ZDHHC8_PPIL2	0.456819
DGCR9_SDF2L1	0.457403
BCRP7_UBE2L3	0.457421
TXNRD2_SLC7A4	0.457494
LINC00896_POM121L7P	0.457588
AC007326.9_MRPL40	0.457907
AC007326.9_XXbac-B444P24.14	0.458323
ZNF74_ABHD17AP4	0.458398
SLC7A4_KB-1440D3.14	0.458545
DGCR6_AC006547.13	0.458564
DGCR6L_CCDC116	0.458701
AC004471.9_C22orf39	0.459013
LINC01311_ZNF74	0.459423
BCRP7_XXbac-B444P24.14	0.459629
BCRP7_ABHD17AP4	0.459694
TUBA8_LZTR1	0.459869
CLTCL1_USP41	0.460366
TBX1_DGCR6L	0.460506
HIRA_C22orf39	0.460594
RIMBP3_LZTR1	0.460922
KB-1592A4.15_SDF2L1	0.461059
SCARF2_CCDC116	0.461155
TUBA8_TMEM191B	0.461221
AC000068.9_MED15	0.461398
SNAP29_THAP7-AS1	0.461429
AC000089.3_TXNRD2	0.461848
DGCR9_TUBA3GP	0.461851
DGCR9_P2RX6	0.462044
LINC01660_PPIL2	0.462419
AC007326.10_CCDC74BP1	0.462438
ZNF74_LRRC74B	0.462461
KLHL22_AIFM3	0.462626
TMEM191C_PPIL2	0.463078
PI4KA_KB-1592A4.15	0.46331
USP18_THAP7-AS1	0.463428
UFD1L_AC002472.11	0.463809
UBE2L3_YDJC	0.464095
TRMT2A_KB-1592A4.15	0.464599
AC004471.9_HIC2	0.46464
TBX1_RTN4R	0.46477
TXNRD2_KRT18P5	0.465218
KLHL22_SLC7A4	0.46523
USP41_KRT18P5	0.465375
AC004471.9_RIMBP3C	0.465477
CCDC188_CCDC116	0.465612
AC000078.5_THAP7-AS1	0.465925
AC008079.10_CLTCL1	0.465973
SLC25A1_PPIL2	0.466137
CCDC188_SCARF2	0.466786
USP18_LINC00895	0.467026
BCRP7_TUBA3GP	0.467059
KLHL22_LRRC74B	0.467177
SEPT5_P2RX6	0.46727
LINC01311_LZTR1	0.468351
ZDHHC8_CRKL	0.468997
XXbac-B444P24.14_THAP7-AS1	0.469174
RTN4R_PPIL2	0.469242
LINC00896_KB-1592A4.16	0.469595
TANGO2_YDJC	0.469767
TMEM191B_ABHD17AP4	0.469998
DGCR9_CLDN5	0.470283
TUBA8_CDC45	0.470321
RANBP1_POM121L7P	0.470559
IGLL4P_XXbac-B135H6.18	0.470787
ABHD17AP4_POM121L7P	0.470798
THAP7-AS1_GGT2	0.47085
POM121L7P_UBE2L3	0.470917
PRODH_CRKL	0.470918
SLC25A1_AC000089.3	0.471119
AC004471.10_XXbac-B562F10.11	0.471485
C22orf29_YDJC	0.471499
DGCR6_HIRA	0.471544
AC008079.10_SLC25A1	0.472358
PRODH_YDJC	0.47276
PRODH_UFD1L	0.472934
XXbac-B444P24.14_KB-1440D3.14	0.47326
BCRP7_SLC7A4	0.47347
CDC45_ZNF74	0.473531
XXbac-B135H6.18_BCRP6	0.473929
ARVCF_ABHD17AP4	0.473994
CDC45_XXbac-B135H6.18	0.474045
GSC2_CCDC116	0.474175
AC007326.9_HIC2	0.474469
RANBP1_KB-1440D3.14	0.475112
LINC01637_POM121L7P	0.475276
XXbac-B562F10.11_SLC7A4	0.475572
USP18_POM121L7P	0.475808
CLTCL1_ARVCF	0.475958
LINC01663_SNAP29	0.475962
POM121L8P_BCRP6	0.476327
HIRA_KRT18P5	0.476406
ABHD17AP4_PI4KA	0.476606
AC007326.9_SLC7A4	0.476683
CA15P2_THAP7-AS1	0.477115
CLTCL1_SLC7A4	0.478156
CA15P2_AC002472.11	0.478302
AIFM3_KB-1592A4.15	0.478325
TUBA8_RIMBP3C	0.478406
AC008079.9_LINC00896	0.478577
AC008079.10_XXbac-B444P24.14	0.478653
UFD1L_CLDN5	0.479021
AC008079.9_UFD1L	0.479024
TMEM191B_TBX1	0.479326
GSC2_KRT18P5	0.480013
AC004471.10_IGLL4P	0.480204
LZTR1_CCDC116	0.480269
AC000068.5_AC006547.13	0.480501
GNB1L_SERPIND1	0.480661
RTN4R_GGT2	0.480801
RIMBP3_GGT2	0.481421
CA15P2_AC000078.5	0.481562
PI4KA_LINC01637	0.481644
AC000068.5_LZTR1	0.481661
AC008079.10_LINC01637	0.481669
DGCR9_XXbac-B562F10.11	0.481803
AC007326.9_CCDC74BP1	0.482018
TXNRD2_MED15	0.482057
SEPT5_RTN4R	0.482256
HIRA_AC000078.5	0.482416
AC004461.4_AC000078.5	0.482529
CLTCL1_XXbac-B444P24.10	0.482644
AIFM3_XXbac-B135H6.18	0.482932
TBX1_AC000078.5	0.483066
DGCR14_CCDC116	0.483413
ZDHHC8_KB-1592A4.15	0.483577
AC000068.5_SERPIND1	0.483772
AC008079.9_AC007050.17	0.483928
[truncated: 2,053 more rows]

## Sheet: scz
gene_name	pvalue
SDF2L1_PPIL2	2.782e-09
CDC45_PPIL2	4.534e-08
ARVCF_PPIL2	6.71e-07
ZDHHC8_TUBA3GP	8.912e-07
AC004471.9_PPIL2	1.197e-06
MRPL40_PPIL2	1.637e-06
ZDHHC8_PPIL2	1.684e-06
SEPT5_PPIL2	2.185e-06
TUBA3GP_PPIL2	2.659e-06
AC008079.10_PPIL2	4.889e-06
LINC00895_PPIL2	5.495e-06
AC000068.9_PPIL2	1.052e-05
AC002472.11_PPIL2	1.209e-05
CCDC188_PPIL2	1.244e-05
TANGO2_PPIL2	1.256e-05
UBE2L3_PPIL2	1.524e-05
AC004461.4_PPIL2	1.686e-05
LINC01311_PPIL2	1.737e-05
DGCR2_PPIL2	1.853e-05
GSC2_PPIL2	1.914e-05
XXbac-B444P24.14_PPIL2	2.167e-05
TBX1_PPIL2	2.256e-05
AC000068.5_DGCR6L	2.501e-05
SLC25A1_PPIL2	2.783e-05
KLHL22_PPIL2	2.874e-05
AC000068.5_PPIL2	2.892e-05
C22orf39_TBX1	3.471e-05
KRT18P62_PPIL2	3.821e-05
LINC00896_PPIL2	4.248e-05
CLTCL1_PPIL2	4.397e-05
CLDN5_PPIL2	5.094e-05
COMT_PPIL2	5.315e-05
AC000068.5_GNB1L	5.347e-05
AC000068.5_XXbac-B33L19.4	5.779e-05
C22orf39_PPIL2	6.567e-05
LINC01637_PPIL2	6.776e-05
DGCR8_PPIL2	7.163e-05
DGCR6L_PPIL2	7.383e-05
AC000068.10_PPIL2	8.603e-05
CRKL_PPIL2	9.638e-05
MRPL40_AC000068.5	9.869e-05
CDC45_ZDHHC8	9.929e-05
DGCR14_TUBA3GP	0.0001142
SLC9A3P2_PPIL2	0.0001175
DGCR9_ARVCF	0.0001212
SCARF2_PPIL2	0.0001504
DGCR8_UBE2L3	0.0001662
AC000089.3_LINC01637	0.0001713
RTN4R_PPIL2	0.0001806
GGTLC3_KB-1440D3.14	0.0001813
AC006547.13_SNAP29	0.0001944
THAP7_PPIL2	0.0002224
CCDC74BP1_PPIL2	0.0002764
HIC2_PPIL2	0.000291
CLTCL1_SCARF2	0.0003147
CLTCL1_XXbac-B444P24.10	0.0003223
GGT2_PPIL2	0.0003644
AC000068.5_ZDHHC8	0.0003672
AC000068.9_DGCR8	0.0003955
ARVCF_TRMT2A	0.0004009
AC000068.10_MED15	0.0004177
HIRA_AC000089.3	0.0004457
TXNRD2_PPIL2	0.0004493
CLTCL1_RIMBP3B	0.0004689
DGCR8_CRKL	0.0004841
XXbac-B33L19.4_CCDC74BP1	0.0005014
AC000068.10_RANBP1	0.000518
HIRA_UBE2L3	0.0005204
AC000068.5_SDF2L1	0.0005467
SLC7A4_PPIL2	0.0005725
DGCR8_KLHL22	0.0005851
AC000068.5_BCRP5	0.0005865
LINC01311_XXbac-B444P24.14	0.0006621
AC000068.5_XXbac-B444P24.14	0.000745
AC000068.5_LRRC74B	0.0007731
TRMT2A_PPIL2	0.0007884
AC000068.5_KB-1592A4.16	0.00079
HIRA_PPIL2	0.0007926
MED15_TUBA3GP	0.0008293
UFD1L_ARVCF	0.0008634
AC004471.9_SLC7A4	0.0008831
CLTCL1_LINC00896	0.0009689
DGCR8_YDJC	0.0009761
TBX1_YDJC	0.0009764
AC000068.9_KRT18P5	0.0009777
ZDHHC8_UBE2L3	0.0009826
HIRA_ARVCF	0.001021
UFD1L_DGCR8	0.001065
CLTCL1_XXbac-B135H6.18	0.001091
AC007326.9_RANBP1	0.001132
TMEM191B_CLTCL1	0.00114
CLTCL1_ZNF74	0.001163
SCARF2_TUBA3GP	0.001263
C22orf39_AC000068.5	0.001286
AC004471.9_KB-1592A4.15	0.001287
LINC01311_AC000068.10	0.001297
ARVCF_CRKL	0.001299
XXbac-B444P24.10_RIMBP3C	0.001304
RIMBP3_C22orf39	0.001337
AC000068.5_AC002472.11	0.001365
AC000089.3_PPIL2	0.001418
DGCR14_PPIL2	0.001449
AC000068.5_USP41	0.00146
DGCR2_DGCR8	0.001549
CDC45_UBE2L3	0.001559
HIRA_UFD1L	0.001584
AC000068.10_LINC00896	0.001626
RANBP1_PPIL2	0.001635
AC002472.11_LRRC74B	0.001636
ARVCF_SCARF2	0.001639
USP18_DGCR8	0.001648
GNB1L_PPIL2	0.001687
AC000068.5_E2F6P2	0.001691
KRT18P5_PPIL2	0.001698
AC000068.9_TMEM191C	0.001699
XXbac-B135H6.18_PPIL2	0.001738
AC000068.5_LINC01637	0.001752
AC007731.1_PPIL2	0.001758
DGCR8_SDF2L1	0.001811
RIMBP3_CCDC188	0.001853
LINC01637_UBE2L3	0.001853
AC000068.5_ZNF74	0.001864
BCRP7_AC000068.5	0.001911
AC000068.5_SCARF2	0.001924
AC000068.5_TANGO2	0.001946
AC008079.9_AC000068.5	0.002027
GGTLC5P_PPIL2	0.002054
ARVCF_HIC2	0.002072
AC000068.9_XXbac-B135H6.18	0.002118
TUBA8_PPIL2	0.002218
AC004471.9_CLTCL1	0.002254
TANGO2_CRKL	0.002284
CLDN5_DGCR8	0.002294
AC000068.5_POM121L8P	0.002298
AC000068.9_AC000068.10	0.002348
AC000068.5_LINC01651	0.002384
AC000068.5_RIMBP3B	0.002409
LINC01662_AC000068.5	0.002435
ZNF74_PPIL2	0.002528
TANGO2_KB-1440D3.14	0.002596
AC000068.5_KLHL22	0.002597
SLC9A3P2_SERPIND1	0.002664
AC000068.5_AC007050.17	0.002692
LINC01311_AC000089.3	0.00272
AC004471.9_TUBA3GP	0.002774
USP18_DGCR9	0.00279
DGCR9_AC000068.9	0.002791
RIMBP3_TANGO2	0.002823
AC000068.5_IGLL4P	0.002884
AC000068.5_SLC9A3P2	0.002937
CCDC188_KB-1440D3.14	0.003039
AC000068.5_LINC00895	0.003109
RTN4R_KB-1440D3.14	0.003131
TUBA8_AC000068.10	0.003134
RTN4R_HIC2	0.003174
THAP7_UBE2L3	0.003183
CLTCL1_RTN4R	0.003269
AC000068.5_AC000089.3	0.003307
AC004471.10_XXbac-B444P24.14	0.00341
CDC45_ARVCF	0.003488
RTN4R_KLHL22	0.003516
DGCR6L_KB-1440D3.14	0.003534
DGCR8_LINC01637	0.003629
LINC01662_BCRP6	0.003681
AC000068.9_ARVCF	0.003739
XXbac-B444P24.10_PPIL2	0.003836
SEPT5_ARVCF	0.00384
ZDHHC8_AC007731.1	0.003874
DGCR14_E2F6P2	0.003883
AC000068.5_KB-1183D5.13	0.003902
TMEM191B_MED15	0.004047
AC007326.9_AC000068.5	0.004124
AC000068.5_UFD1L	0.004254
UFD1L_CCDC188	0.004266
ARVCF_KRT18P5	0.004343
DGCR9_SLC7A4	0.004398
RIMBP3_CCDC116	0.004426
TMEM191B_TANGO2	0.00444
C22orf39_CDC45	0.004513
USP18_P2RX6	0.004593
DGCR9_UBE2L3	0.004601
AC000068.10_DGCR8	0.004668
MRPL40_AC000068.10	0.004669
AC000068.10_THAP7	0.004745
CLTCL1_TBX1	0.00475
TMEM191B_XXbac-B135H6.18	0.004755
XXbac-B444P24.10_YDJC	0.004758
GSC2_ZDHHC8	0.004821
SLC7A4_YDJC	0.004862
AC007326.9_ZNF74	0.004952
C22orf29_PPIL2	0.005153
AC000068.5_AC007731.1	0.00526
AC000068.5_CCDC74BP1	0.005331
DGCR9_MED15	0.005374
C22orf29_CCDC116	0.005391
HIRA_TBX1	0.005444
KB-1592A4.15_PPIL2	0.005461
HIRA_DGCR8	0.005471
CDC45_AC000078.5	0.005496
AC002472.11_TUBA3GP	0.005555
AC006547.13_MED15	0.005558
CLTCL1_SEPT5	0.005745
AC000068.9_CCDC116	0.00576
YDJC_PPIL2	0.005776
AC004471.9_SEPT5	0.005854
CCDC188_CCDC74BP1	0.005978
AC000068.5_KB-1592A4.15	0.005999
ARVCF_CCDC116	0.006111
C22orf39_TANGO2	0.006123
DGCR8_RTN4R	0.006143
AC008079.10_DGCR2	0.006176
AC000068.5_SEPT5	0.006274
DGCR14_AC000068.5	0.006316
USP18_CCDC116	0.006328
XXbac-B562F10.11_PPIL2	0.006457
MRPL40_UFD1L	0.006462
DGCR9_LINC01311	0.006613
AC008079.10_AC000068.5	0.006675
AC004471.9_DGCR8	0.006699
TRMT2A_P2RX6	0.006767
MRPL40_DGCR6L	0.006783
USP18_KB-1440D3.14	0.0069
XXbac-B444P24.10_LINC01637	0.006972
TUBA8_CLTCL1	0.006979
CLTCL1_TRMT2A	0.006994
AC004461.4_DGCR14	0.007076
ARVCF_AC002472.11	0.007258
AC004471.10_RIMBP3B	0.007332
AC000068.10_CLDN5	0.007364
CLTCL1_AC000068.5	0.007406
AC000068.5_TUBA3GP	0.007637
AC000068.10_KLHL22	0.007648
TMEM191B_LINC00896	0.007728
HIRA_AC000068.5	0.007803
DGCR9_ZNF74	0.007877
DGCR8_THAP7	0.008037
SEPT5_XXbac-B444P24.14	0.008102
AC000068.5_RANBP1	0.008143
AC000068.5_UBE2L3	0.008185
XXbac-B33L19.4_AIFM3	0.008397
MRPL40_DGCR8	0.008415
C22orf29_RIMBP3C	0.008424
CLTCL1_YDJC	0.008464
DGCR2_YDJC	0.008466
RIMBP3_PPIL2	0.00851
UFD1L_CCDC116	0.00852
GGTLC5P_ARVCF	0.008821
TUBA8_AC000068.5	0.008947
AC002472.11_GGT2	0.009011
GGTLC3_AC000068.9	0.009164
AC007326.9_SLC7A4	0.009336
GNB1L_XXbac-B444P24.10	0.009343
PRODH_PPIL2	0.009365
AC000068.5_AIFM3	0.009386
TANGO2_SNAP29	0.009391
DGCR8_SCARF2	0.009473
THAP7_KB-1440D3.14	0.00955
XXbac-B444P24.10_GGT2	0.009565
DGCR2_TUBA3GP	0.009633
C22orf39_UBE2L3	0.009695
KRT18P62_AC000068.5	0.009817
ARVCF_UBE2L3	0.009901
RIMBP3_TBX1	0.009987
GGTLC5P_DGCR2	0.01002
RIMBP3_AC000068.5	0.0103
C22orf29_KB-1183D5.13	0.01037
AC007326.9_ARVCF	0.01038
GSC2_CCDC74BP1	0.01038
DGCR8_RANBP1	0.01043
LINC01311_DGCR8	0.01052
AC000068.10_UBE2L3	0.01057
CDC45_DGCR8	0.01066
AC008079.10_CDC45	0.01068
DGCR8_XXbac-B562F10.11	0.01098
AC006547.13_ZNF74	0.01101
AC000089.3_AC006547.13	0.01108
AC006547.13_P2RX6	0.0111
AC000068.5_RIMBP3C	0.0112
AC008079.10_ARVCF	0.01121
TRMT2A_KB-1592A4.16	0.01121
GGT2_RIMBP3B	0.01145
AC004471.10_ABHD17AP4	0.01151
TXNRD2_CCDC116	0.01153
AC008079.10_DGCR8	0.01157
ARVCF_RANBP1	0.01165
RIMBP3_LINC00896	0.0119
CDC45_SLC7A4	0.01192
RTN4R_RIMBP3C	0.01196
TANGO2_DGCR6L	0.01225
AC004471.9_XXbac-B444P24.10	0.01258
CLTCL1_MRPL40	0.01262
AC008079.9_C22orf29	0.01267
KRT18P5_HIC2	0.0127
AC008079.10_CCDC116	0.01273
TBX1_SNAP29	0.01278
UFD1L_PPIL2	0.01286
AC000068.5_XXbac-B135H6.18	0.013
AC000068.5_CCDC188	0.01306
AC008079.10_HIC2	0.01309
ARVCF_THAP7	0.01323
KB-1592A4.16_PPIL2	0.01327
AC004471.9_RANBP1	0.01346
ARVCF_XXbac-B562F10.11	0.01349
USP18_PPIL2	0.01354
XXbac-B444P24.8_KB-1440D3.14	0.01354
AC007326.9_TUBA3GP	0.01356
LINC01311_RIMBP3C	0.01359
LZTR1_PPIL2	0.01364
CCDC188_ZNF74	0.01366
AC000068.5_THAP7	0.01373
AC000068.5_TBX1	0.01377
TBX1_LINC01637	0.01386
AC000068.5_KB-1440D3.14	0.01389
CCDC74BP1_KB-1183D5.13	0.01406
CCDC188_XXbac-B444P24.8	0.01413
COMT_KB-1592A4.15	0.01414
GNB1L_THAP7	0.01418
GGTLC3_DGCR9	0.0142
AC007050.17_CCDC74BP1	0.01455
TMEM191C_PPIL2	0.01458
AIFM3_PPIL2	0.01471
C22orf39_SEPT5	0.01475
UFD1L_SDF2L1	0.0148
AC000068.5_DGCR8	0.01484
AC004471.9_TXNRD2	0.01494
HIC2_UBE2L3	0.01494
AC008079.10_RANBP1	0.01497
ZDHHC8_CCDC74BP1	0.0152
AC004471.10_RIMBP3C	0.01528
LINC01311_UBE2L3	0.01575
ARVCF_TMEM191C	0.01577
UFD1L_AC002472.11	0.01578
AC000068.10_ZDHHC8	0.0159
C22orf39_RANBP1	0.01599
USP18_AC000068.10	0.01604
THAP7_YDJC	0.0161
TBX1_DGCR6L	0.01611
USP18_AC000068.5	0.01629
CLTCL1_KB-1183D5.13	0.01653
DGCR14_CCDC116	0.01674
XXbac-B562F10.11_KRT18P5	0.01686
AC007326.9_XXbac-B444P24.14	0.0169
AC004471.10_UFD1L	0.01692
C22orf39_AC000068.10	0.01694
BCRP7_ZDHHC8	0.01727
DGCR9_UFD1L	0.01745
CLDN5_AC006547.13	0.01755
SNAP29_CCDC116	0.01785
TBX1_CCDC74BP1	0.01785
TRMT2A_CCDC116	0.0179
AC008079.10_SLC7A4	0.01799
DGCR6L_XXbac-B562F10.11	0.01839
AC008079.10_AC007326.9	0.01852
C22orf39_XXbac-B444P24.8	0.01855
AC007326.9_LINC01311	0.01896
DGCR9_SCARF2	0.01921
LINC00895_LINC01637	0.01932
MRPL40_CCDC116	0.01938
SEPT5_CCDC116	0.0194
AC000068.5_LZTR1	0.01946
DGCR14_SNAP29	0.01955
XXbac-B33L19.4_YDJC	0.01958
SNAP29_SDF2L1	0.01979
COMT_ARVCF	0.02001
ARVCF_ZNF74	0.02002
DGCR2_AC000068.5	0.02026
KB-1440D3.14_PPIL2	0.02029
TUBA3GP_HIC2	0.0204
AC004471.9_UFD1L	0.02041
AC004471.9_HIC2	0.02053
CDC45_KB-1440D3.14	0.02057
TMEM191B_C22orf29	0.0206
AC004461.4_SNAP29	0.02066
MRPL40_CCDC188	0.02089
AC004471.9_LINC01311	0.02089
COMT_ZDHHC8	0.02099
DGCR9_SDF2L1	0.02114
AC004471.9_HIRA	0.02117
SEPT5_RIMBP3C	0.02127
TRMT2A_XXbac-B444P24.10	0.02127
DGCR2_XXbac-B444P24.10	0.02134
LINC00895_RTN4R	0.02154
GGTLC3_SDF2L1	0.02161
UFD1L_LINC01637	0.02197
SLC9A3P2_BCRP6	0.02201
CDC45_GNB1L	0.02209
CLTCL1_E2F6P3	0.02241
AC000089.3_ZDHHC8	0.02242
CLDN5_CCDC116	0.02253
UFD1L_AC006547.13	0.02265
DGCR9_MRPL40	0.02303
KLHL22_SLC9A3P2	0.02304
AC007326.9_HIC2	0.02305
ARVCF_MED15	0.02323
AC000068.5_BCRP6	0.02323
AC000068.9_XXbac-B444P24.10	0.02343
C22orf39_ARVCF	0.02344
GGTLC5P_TANGO2	0.02349
SLC25A1_ARVCF	0.02356
DGCR2_KB-1592A4.15	0.02362
ARVCF_CCDC188	0.02363
TANGO2_SCARF2	0.02393
DGCR9_AC000078.5	0.02396
DGCR9_RANBP1	0.02417
DGCR9_TRMT2A	0.02424
TUBA3GP_E2F6P2	0.02444
LINC00895_HIC2	0.0245
MRPL40_ARVCF	0.02454
ZDHHC8_POM121L8P	0.02465
AC008079.10_AC000068.10	0.02471
ABHD17AP4_SNAP29	0.02478
AC000068.9_CRKL	0.02489
DGCR2_SEPT5	0.02516
C22orf39_XXbac-B33L19.4	0.02518
AC000078.5_TANGO2	0.02525
AC000068.5_C22orf29	0.02537
CCDC116_KB-1440D3.14	0.02537
USP18_AC007326.9	0.02538
AC006547.13_ZDHHC8	0.02572
CLDN5_KB-1440D3.14	0.02584
KB-1592A4.15_GGT2	0.02598
AC004471.10_PPIL2	0.02599
AC000068.5_HIC2	0.02601
CCDC74BP1_KB-1440D3.14	0.02604
CLTCL1_DGCR8	0.02624
CLTCL1_CDC45	0.02664
LINC00896_DGCR6L	0.02679
KRT18P62_UFD1L	0.02685
CLDN5_ARVCF	0.02691
DGCR9_RTN4R	0.02727
ARVCF_LINC00896	0.02751
C22orf29_KB-1440D3.14	0.02752
RIMBP3_LINC01311	0.02759
SLC9A3P2_ABHD17AP4	0.0276
SERPIND1_RIMBP3C	0.02762
GGTLC3_AC004471.9	0.02778
AC000068.10_PI4KA	0.02778
DGCR9_COMT	0.02799
TXNRD2_LINC00896	0.02799
TRMT2A_XXbac-B562F10.11	0.02821
C22orf39_AIFM3	0.02848
KLHL22_TUBA3GP	0.02852
HIC2_CCDC116	0.02852
AC007731.1_RIMBP3C	0.02859
CLTCL1_KLHL22	0.02866
LINC01662_GNB1L	0.02892
MED15_SDF2L1	0.02912
TUBA8_CCDC116	0.0292
C22orf39_KLHL22	0.02921
GNB1L_LZTR1	0.02946
AC000068.5_E2F6P3	0.02949
LINC01311_CCDC188	0.0297
AC004471.9_AC000068.10	0.02974
GNB1L_TANGO2	0.02974
XXbac-B135H6.18_CCDC116	0.02989
AC004471.9_MED15	0.03
DGCR9_THAP7	0.03015
CLTCL1_TANGO2	0.03021
DGCR14_AC007731.1	0.03024
C22orf39_TRMT2A	0.03048
CDC45_CRKL	0.0306
ZDHHC8_KB-1440D3.14	0.03125
USP41_PPIL2	0.03128
P2RX6_KB-1440D3.14	0.03131
LINC00896_XXbac-B562F10.11	0.03144
TRMT2A_DGCR6L	0.03167
ARVCF_TANGO2	0.03171
ZNF74_KB-1592A4.16	0.03189
AC004471.9_AIFM3	0.03242
XXbac-B444P24.8_SNAP29	0.03244
AC008079.9_CCDC74BP1	0.03255
AC004471.10_BCRP5	0.03258
LINC01662_LRRC74B	0.03275
AC004471.10_AC000078.5	0.03287
LINC01311_CCDC74BP1	0.03315
AC002472.11_KB-1592A4.16	0.03326
SLC7A4_CCDC116	0.03327
GNB1L_XXbac-B444P24.14	0.03341
SLC25A1_CCDC116	0.0335
CLTCL1_CCDC116	0.03356
AC004471.10_COMT	0.03358
CCDC188_CRKL	0.03365
ARVCF_GGT2	0.03376
E2F6P3_RIMBP3C	0.03385
AC007326.9_XXbac-B135H6.18	0.03402
ZDHHC8_DGCR6L	0.03421
XXbac-B444P24.14_THAP7-AS1	0.03422
AC004471.10_SEPT5	0.03425
XXbac-B444P24.10_KRT18P5	0.03431
XXbac-B444P24.8_E2F6P2	0.03457
AC000068.10_XXbac-B444P24.14	0.03484
AC008079.10_XXbac-B444P24.8	0.03491
XXbac-B562F10.11_GGT2	0.03516
AC004461.4_CLTCL1	0.03528
DGCR6L_THAP7	0.03551
AC007326.9_DGCR14	0.03567
CLTCL1_LRRC74B	0.03572
DGCR2_GGT2	0.03575
AC004471.10_ZNF74	0.03592
LINC01311_P2RX6	0.03606
ZDHHC8_RIMBP3C	0.03617
AC004471.9_TMEM191C	0.03619
AC006547.13_RTN4R	0.03623
ARVCF_AC006547.13	0.03632
DGCR9_CLDN5	0.03638
DGCR9_DGCR6L	0.03646
XXbac-B444P24.8_CCDC116	0.0365
XXbac-B444P24.10_KB-1592A4.16	0.03665
CCDC74BP1_CRKL	0.03672
XXbac-B444P24.10_SLC7A4	0.03682
KRT18P5_P2RX6	0.03684
PI4KA_P2RX6	0.03704
AC000089.3_CCDC116	0.03716
AC000078.5_ABHD17AP4	0.0373
SLC7A4_SDF2L1	0.03733
DGCR9_LZTR1	0.03744
GNB1L_UBE2L3	0.03754
AC000068.5_TRMT2A	0.03761
DGCR9_DGCR2	0.03774
TMEM191B_AC006547.13	0.03774
KB-1592A4.16_CCDC116	0.03788
AC006547.13_PPIL2	0.03797
SEPT5_CRKL	0.03805
ARVCF_KB-1592A4.16	0.03833
GNB1L_RIMBP3B	0.03837
PRODH_CCDC116	0.03839
MED15_PPIL2	0.0384
AC007326.9_DGCR9	0.03845
LINC01311_HIRA	0.03853
DGCR8_LINC00896	0.03857
CDC45_LINC00896	0.03895
CDC45_TUBA3GP	0.03912
GGTLC3_C22orf39	0.0393
CLTCL1_THAP7	0.03934
TUBA8_SNAP29	0.03972
CCDC188_LINC01637	0.03993
AC006547.13_YDJC	0.03996
AC004471.10_SDF2L1	0.03999
GNB1L_MED15	0.04002
PI4KA_KB-1440D3.14	0.04013
C22orf39_MED15	0.04023
LINC00896_AC002472.11	0.04023
RANBP1_KRT18P5	0.04093
AC004471.10_GSC2	0.04104
AC007326.9_C22orf29	0.04125
COMT_AC002472.11	0.04142
TMEM191B_CCDC116	0.04169
PI4KA_BCRP6	0.04175
PRODH_RIMBP3C	0.04176
RANBP1_CCDC116	0.0419
AC000068.5_AC006547.13	0.04192
THAP7-AS1_AC002472.11	0.04203
AC004471.10_P2RX6	0.04205
P2RX6_GGT2	0.04206
GGTLC3_P2RX6	0.0422
KRT18P5_XXbac-B135H6.18	0.04233
C22orf29_ABHD17AP4	0.04244
LINC01311_XXbac-B444P24.10	0.04272
C22orf29_P2RX6	0.04291
LRRC74B_E2F6P2	0.04347
AC004471.10_AC000068.5	0.04355
TMEM191C_CCDC116	0.04357
C22orf39_SDF2L1	0.04366
UFD1L_XXbac-B444P24.14	0.04383
CLTCL1_UBE2L3	0.0439
CCDC74BP1_RIMBP3C	0.04504
THAP7_SLC7A4	0.04547
CLTCL1_ZDHHC8	0.04552
C22orf29_SNAP29	0.04563
C22orf29_SLC9A3P2	0.046
BCRP7_PPIL2	0.046
DGCR14_GSC2	0.04639
KLHL22_CCDC116	0.04645
AC006547.13_CCDC116	0.04647
GGTLC3_CCDC116	0.047
LINC00896_KB-1592A4.16	0.04743
DGCR6L_UBE2L3	0.04744
DGCR8_LRRC74B	0.04755
CLDN5_SLC7A4	0.04758
C22orf39_LRRC74B	0.04772
ZDHHC8_KB-1183D5.13	0.04812
HIRA_C22orf39	0.04816
AC002472.11_YDJC	0.04825
KRT18P62_ZDHHC8	0.04842
CCDC188_SLC7A4	0.0485
DGCR9_XXbac-B135H6.18	0.04872
AC000068.5_XXbac-B562F10.11	0.04877
ZDHHC8_HIC2	0.0491
XXbac-B444P24.8_KLHL22	0.04932
CLDN5_BCRP6	0.04957
AC000068.5_LINC00896	0.04957
ARVCF_XXbac-B135H6.18	0.04965
KLHL22_KB-1440D3.14	0.04976
XXbac-B444P24.10_HIC2	0.0498
LINC00896_THAP7	0.05
KRT18P5_KB-1440D3.14	0.05027
USP41_TUBA3GP	0.05043
CDC45_RANBP1	0.05045
AC007326.9_SCARF2	0.05061
TMEM191B_UBE2L3	0.05072
PRODH_KB-1440D3.14	0.0511
LINC00896_HIC2	0.05124
DGCR9_LINC00895	0.05133
P2RX6_PPIL2	0.05142
AC008079.9_KB-1440D3.14	0.05147
AC004471.10_HIC2	0.0515
RTN4R_UBE2L3	0.05168
TANGO2_DGCR8	0.05191
LINC01311_ARVCF	0.05197
SLC25A1_AC000078.5	0.05207
LINC00895_MED15	0.05234
LINC00895_CCDC116	0.05235
GGT2_YDJC	0.05261
DGCR9_CRKL	0.05262
AC000068.5_CRKL	0.0527
POM121L8P_PPIL2	0.05275
KLHL22_PI4KA	0.05302
DGCR8_DGCR6L	0.05328
SLC25A1_AC000068.5	0.05333
AC008079.9_LINC00895	0.05344
XXbac-B444P24.14_P2RX6	0.05371
LINC01311_KLHL22	0.05379
TUBA8_AC000078.5	0.05392
ZDHHC8_CCDC188	0.05426
AC000068.10_SLC7A4	0.05434
SLC9A3P2_CCDC116	0.05445
ABHD17AP4_TUBA3GP	0.0545
ARVCF_SNAP29	0.0545
P2RX6_CCDC116	0.05453
TMEM191B_AC000068.5	0.05454
LINC00896_XXbac-B444P24.14	0.0546
CLTCL1_XXbac-B562F10.11	0.05487
SNAP29_PI4KA	0.05491
KRT18P5_THAP7	0.05503
C22orf39_DGCR6L	0.05503
CCDC188_UBE2L3	0.05508
AC007326.9_SERPIND1	0.05539
SEPT5_KB-1440D3.14	0.05552
TRMT2A_POM121L8P	0.05568
CLDN5_GGT2	0.05577
THAP7_LRRC74B	0.05578
DGCR6L_CCDC116	0.05583
GGTLC5P_UBE2L3	0.05611
TUBA8_DGCR2	0.0562
DGCR9_AC004461.4	0.05646
ABHD17AP4_TMEM191C	0.05649
GGTLC3_DGCR6L	0.05652
PRODH_PI4KA	0.05657
RANBP1_SDF2L1	0.05674
C22orf39_GNB1L	0.05677
AC000068.5_TXNRD2	0.0569
UFD1L_KRT18P5	0.05695
RANBP1_ZDHHC8	0.05718
AC007326.9_XXbac-B562F10.11	0.05723
COMT_XXbac-B444P24.8	0.05731
HIRA_MED15	0.05736
KRT18P62_GGT2	0.05739
DGCR9_P2RX6	0.05754
DGCR9_CCDC188	0.05761
CCDC74BP1_BCRP6	0.05768
CDC45_GGT2	0.05771
USP18_DGCR2	0.05794
AC006547.13_XXbac-B135H6.18	0.05807
CCDC74BP1_TUBA3GP	0.05811
DGCR14_AC000068.9	0.05823
RANBP1_HIC2	0.05873
ZDHHC8_P2RX6	0.05877
SLC25A1_TMEM191C	0.0588
RTN4R_CCDC116	0.05894
KLHL22_TMEM191C	0.05901
ARVCF_KLHL22	0.05921
C22orf29_COMT	0.05937
CDC45_CCDC74BP1	0.05953
XXbac-B562F10.11_SNAP29	0.05997
AC004471.9_BCRP6	0.06025
AC006547.13_CRKL	0.06067
ZNF74_TUBA3GP	0.06069
TUBA8_XXbac-B33L19.4	0.06072
TBX1_DGCR8	0.06085
GSC2_GGT2	0.06088
LINC00895_AC006547.13	0.06091
CCDC188_MED15	0.06103
AC007326.9_YDJC	0.06108
TBX1_CCDC188	0.06111
TUBA8_AC002472.11	0.06112
THAP7_BCRP6	0.06118
AC000089.3_KB-1440D3.14	0.06142
CDC45_LRRC74B	0.06157
AC004471.9_GNB1L	0.06158
AC007326.9_PPIL2	0.06163
AC000068.10_TRMT2A	0.06165
HIRA_CCDC116	0.06196
MED15_THAP7	0.06243
GGTLC5P_CCDC116	0.06255
KRT18P62_SNAP29	0.06258
XXbac-B444P24.8_TMEM191C	0.06261
AC004471.10_CCDC188	0.06274
TMEM191B_SCARF2	0.06287
SCARF2_PI4KA	0.06288
DGCR9_DGCR8	0.06316
AC000068.5_CLDN5	0.06327
GGTLC3_XXbac-B444P24.8	0.06334
AC004471.9_TANGO2	0.06358
AC004471.9_LINC00895	0.06396
AC000068.9_TANGO2	0.064
TBX1_AIFM3	0.0643
MRPL40_P2RX6	0.06432
TANGO2_P2RX6	0.0644
E2F6P2_KB-1183D5.13	0.06451
DGCR14_CCDC74BP1	0.0647
BCRP6_LINC01651	0.06472
DGCR9_AC000089.3	0.06497
PRODH_TMEM191C	0.06508
GGTLC5P_AC000068.5	0.06511
SEPT5_TANGO2	0.06544
TUBA8_XXbac-B444P24.8	0.06571
DGCR14_POM121L8P	0.06572
DGCR9_HIRA	0.0662
C22orf39_COMT	0.06633
TANGO2_RIMBP3C	0.06645
AC000068.5_GGT2	0.06649
CRKL_HIC2	0.06655
CLDN5_P2RX6	0.06668
AC004471.10_LZTR1	0.06672
AC004471.9_E2F6P2	0.06695
CLTCL1_LINC01637	0.06704
TANGO2_UBE2L3	0.06708
LINC00896_LINC01637	0.06713
CCDC74BP1_SERPIND1	0.06729
TMEM191B_AC004461.4	0.06736
DGCR14_ABHD17AP4	0.06737
XXbac-B562F10.11_CCDC74BP1	0.06738
CLDN5_CCDC188	0.06765
AC000078.5_RIMBP3B	0.06801
TMEM191B_DGCR2	0.0681
TUBA8_P2RX6	0.06812
CDC45_CCDC116	0.06816
DGCR2_KLHL22	0.06834
TANGO2_SLC7A4	0.06844
USP18_LRRC74B	0.06895
XXbac-B135H6.18_KB-1440D3.14	0.06903
SCARF2_SDF2L1	0.06911
AC007731.1_LRRC74B	0.06931
DGCR9_XXbac-B444P24.8	0.06932
UFD1L_KLHL22	0.06946
AC008079.9_UBE2L3	0.06948
DGCR9_TANGO2	0.06959
DGCR8_KB-1440D3.14	0.06964
DGCR9_AC000068.10	0.06975
AC000068.5_AC000068.9	0.06982
KRT18P62_ARVCF	0.06992
AC004471.9_CDC45	0.07021
KRT18P62_P2RX6	0.07044
DGCR14_DGCR6L	0.07054
TUBA8_GNB1L	0.0707
P2RX6_HIC2	0.07077
DGCR9_PI4KA	0.07092
LINC01311_COMT	0.07109
AC000068.10_TBX1	0.07111
USP18_ZNF74	0.07116
GGTLC5P_KLHL22	0.07167
AC000089.3_ARVCF	0.07175
GGTLC3_AC000068.5	0.07183
XXbac-B562F10.11_P2RX6	0.07187
YDJC_KB-1440D3.14	0.07279
AC006547.13_XXbac-B444P24.8	0.07317
LINC01311_KB-1440D3.14	0.0734
DGCR2_CLDN5	0.07354
DGCR2_ZDHHC8	0.07381
SCARF2_KB-1440D3.14	0.07388
AC006547.13_UBE2L3	0.07444
PI4KA_LRRC74B	0.07486
LINC01311_SLC7A4	0.07585
PRODH_XXbac-B444P24.10	0.07618
UBE2L3_CCDC116	0.07642
KRT18P62_SLC7A4	0.0768
AC007326.9_RIMBP3C	0.07693
C22orf39_CCDC74BP1	0.07695
AC000068.10_CCDC116	0.07698
DGCR9_SLC25A1	0.07711
PRODH_CCDC74BP1	0.07736
DGCR8_ZDHHC8	0.07792
DGCR2_TBX1	0.079
CCDC74BP1_LINC01637	0.07922
DGCR9_LINC01637	0.07945
TUBA8_TANGO2	0.07952
AC004471.9_LINC01637	0.07955
USP41_CCDC74BP1	0.07959
DGCR9_XXbac-B444P24.10	0.07994
ZDHHC8_XXbac-B444P24.14	0.08008
KRT18P62_DGCR6L	0.08016
SLC25A1_CCDC188	0.08059
GSC2_KRT18P5	0.08068
DGCR6L_CRKL	0.08082
LINC01637_HIC2	0.08106
AC000068.10_KRT18P5	0.08165
GNB1L_PI4KA	0.08173
AC007326.9_CDC45	0.08189
AC004471.10_SNAP29	0.08231
LINC01662_PRODH	0.08232
TMEM191B_SDF2L1	0.08251
SLC9A3P2_YDJC	0.08261
AC000068.9_DGCR6L	0.08356
LINC01311_AC000068.5	0.08383
C22orf29_CCDC74BP1	0.08402
DGCR14_ARVCF	0.08404
RANBP1_E2F6P2	0.0841
AC008079.10_ABHD17AP4	0.08453
CLTCL1_PI4KA	0.08469
DGCR6L_YDJC	0.08492
XXbac-B444P24.14_YDJC	0.08499
SNAP29_SLC7A4	0.08516
ARVCF_XXbac-B444P24.14	0.0857
TBX1_SCARF2	0.08588
AC008079.9_XXbac-B444P24.8	0.08597
PI4KA_CCDC116	0.08621
LINC01311_CCDC116	0.08624
AC008079.10_P2RX6	0.08659
DGCR6L_SDF2L1	0.08676
TMEM191C_SDF2L1	0.0868
USP18_AC000078.5	0.08691
AC007326.9_AC000068.10	0.088
DGCR9_SNAP29	0.08801
LZTR1_CCDC116	0.08812
UFD1L_XXbac-B135H6.18	0.08812
AC000068.9_HIC2	0.08868
BCRP7_LRRC74B	0.08868
ABHD17AP4_CCDC116	0.08884
AC007326.9_KB-1592A4.15	0.089
DGCR9_C22orf29	0.0892
THAP7_TUBA3GP	0.08922
AC000078.5_RIMBP3C	0.08922
AC008079.9_ARVCF	0.08952
THAP7-AS1_E2F6P2	0.08955
AC008079.9_SEPT5	0.08972
USP41_KB-1592A4.16	0.08984
AC007326.9_AC004471.9	0.09005
KRT18P62_CCDC116	0.09051
DGCR2_CRKL	0.09058
AC004471.9_RTN4R	0.09087
AC000078.5_E2F6P3	0.09091
AC000068.9_KLHL22	0.091
TBX1_CCDC116	0.09143
KLHL22_XXbac-B135H6.18	0.09144
CCDC188_P2RX6	0.09188
AC000068.5_PI4KA	0.09189
AC004461.4_SCARF2	0.09199
XXbac-B444P24.8_XXbac-B135H6.18	0.092
RIMBP3_AC000068.9	0.09202
DGCR6_CLTCL1	0.09217
CCDC116_SDF2L1	0.09233
AC008079.9_TRMT2A	0.09252
AC004471.9_XXbac-B135H6.18	0.09253
DGCR2_KB-1592A4.16	0.09255
AC004471.10_THAP7	0.09305
DGCR9_ZDHHC8	0.09309
USP18_CCDC74BP1	0.09392
AC004471.9_YDJC	0.09393
TRMT2A_XXbac-B444P24.8	0.09416
MRPL40_YDJC	0.09421
DGCR14_COMT	0.09454
TMEM191B_CDC45	0.09461
SEPT5_TBX1	0.09485
P2RX6_RIMBP3C	0.09491
C22orf29_ARVCF	0.09495
AC004471.10_DGCR14	0.09511
MRPL40_SEPT5	0.09537
XXbac-B33L19.4_TUBA3GP	0.09538
TMEM191B_ABHD17AP4	0.09645
AC004471.10_CCDC116	0.09662
ZDHHC8_CCDC116	0.09677
TMEM191B_THAP7-AS1	0.09711
XXbac-B444P24.8_XXbac-B444P24.14	0.0973
DGCR2_TANGO2	0.09749
RTN4R_DGCR6L	0.0975
AC007326.9_C22orf39	0.09755
BCRP7_AC004471.10	0.09762
UFD1L_KB-1592A4.16	0.09792
USP41_AIFM3	0.09798
LINC01637_P2RX6	0.09809
AC000068.5_RTN4R	0.09865
LINC00896_GGT2	0.09866
SEPT5_UBE2L3	0.09868
XXbac-B444P24.14_KB-1440D3.14	0.09889
SEPT5_TMEM191C	0.09895
CCDC188_SNAP29	0.09923
C22orf39_ABHD17AP4	0.09926
C22orf39_AC000068.9	0.09954
DGCR9_ABHD17AP4	0.1
AC000089.3_YDJC	0.1001
AC000068.10_CDC45	0.1002
MRPL40_AC000068.9	0.1003
SLC25A1_SDF2L1	0.1004
LINC01311_KB-1592A4.16	0.1005
COMT_ZNF74	0.1006
AC007326.9_KLHL22	0.1008
DGCR9_XXbac-B444P24.14	0.1009
COMT_CCDC188	0.1012
MRPL40_LRRC74B	0.1015
ARVCF_XXbac-B444P24.10	0.1016
RIMBP3_TMEM191C	0.1019
RANBP1_TRMT2A	0.1022
AC004471.10_LINC01651	0.1022
USP18_C22orf39	0.1025
CCDC188_CCDC116	0.1025
AC006547.13_AC002472.11	0.1026
HIRA_TANGO2	0.1027
AC007326.9_LINC00896	0.1028
TUBA3GP_GGT2	0.1033
HIRA_KB-1592A4.16	0.1035
RTN4R_CCDC74BP1	0.1035
GNB1L_P2RX6	0.1036
ARVCF_XXbac-B33L19.4	0.1036
DGCR2_GNB1L	0.1037
USP18_FAM230A	0.1037
ARVCF_P2RX6	0.1042
KB-1592A4.15_CCDC116	0.1043
ZDHHC8_XXbac-B135H6.18	0.1043
CLTCL1_AC000089.3	0.1043
LINC00896_MED15	0.1046
RIMBP3_SNAP29	0.1047
CLTCL1_C22orf29	0.1047
ABHD17AP4_E2F6P3	0.1047
RIMBP3_AC007326.9	0.1047
DGCR14_KLHL22	0.1055
CRKL_BCRP6	0.1059
MED15_HIC2	0.1059
XXbac-B444P24.14_SLC7A4	0.1061
UFD1L_ZDHHC8	0.1062
XXbac-B444P24.8_SERPIND1	0.1064
AC007326.9_GGT2	0.1066
DGCR6L_AIFM3	0.1067
CLDN5_TMEM191C	0.1068
TUBA8_PRODH	0.1068
ARVCF_SDF2L1	0.1071
USP18_CDC45	0.1071
XXbac-B135H6.18_P2RX6	0.1073
AC008079.9_AC004471.10	0.1074
MRPL40_COMT	0.108
TANGO2_KB-1592A4.16	0.1083
SCARF2_LINC01637	0.1083
AC002472.11_POM121L8P	0.1083
HIRA_ZDHHC8	0.1084
GGTLC5P_GGTLC3	0.1087
DGCR9_GSC2	0.1088
RTN4R_SLC7A4	0.1088
DGCR9_XXbac-B562F10.11	0.1088
TMEM191B_GGT2	0.1089
ARVCF_RTN4R	0.109
TXNRD2_YDJC	0.1093
GNB1L_AIFM3	0.1096
POM121L8P_YDJC	0.1099
RANBP1_KB-1440D3.14	0.1099
TANGO2_CCDC116	0.11
GGTLC5P_AC000068.10	0.1103
PRODH_XXbac-B444P24.8	0.1105
AC004471.10_UBE2L3	0.1106
AC004471.10_TRMT2A	0.1107
DGCR9_AC006547.13	0.1107
GNB1L_LRRC74B	0.111
AC000068.9_CCDC188	0.1113
DGCR14_KB-1592A4.15	0.1116
DGCR14_THAP7	0.1119
ZDHHC8_XXbac-B33L19.4	0.1126
TMEM191B_UFD1L	0.1126
AC007326.9_THAP7	0.1127
SLC25A1_SLC9A3P2	0.1128
CLTCL1_GGT2	0.113
THAP7_POM121L7P	0.113
RTN4R_KB-1592A4.16	0.1131
LINC00896_SLC9A3P2	0.1133
AC007326.9_AC004461.4	0.1133
YDJC_SDF2L1	0.1134
HIRA_TRMT2A	0.1135
DGCR6L_KB-1183D5.13	0.1135
KLHL22_YDJC	0.1136
THAP7_CCDC116	0.1137
AC008079.9_MRPL40	0.1137
CLTCL1_SDF2L1	0.1139
CLDN5_DGCR6L	0.1139
C22orf29_RIMBP3B	0.1141
XXbac-B33L19.4_MED15	0.1144
LRRC74B_TUBA3GP	0.1144
LINC01662_SLC25A1	0.1148
KLHL22_UBE2L3	0.1152
AC006547.13_LINC01637	0.1153
CRKL_KB-1592A4.16	0.1153
AC008079.9_RIMBP3B	0.1156
AIFM3_P2RX6	0.1157
KB-1440D3.14_SDF2L1	0.1159
AC004471.10_AC007731.1	0.1162
GSC2_CCDC116	0.1165
C22orf39_LINC01637	0.1174
SEPT5_CCDC188	0.1174
THAP7-AS1_PPIL2	0.1175
DGCR9_KLHL22	0.1177
XXbac-B444P24.8_THAP7	0.1178
AC000068.10_XXbac-B562F10.11	0.1178
ARVCF_CCDC74BP1	0.1189
KB-1592A4.16_TMEM191C	0.1191
AC004471.10_KRT18P5	0.1192
AC000078.5_SNAP29	0.1194
DGCR6L_PI4KA	0.1195
POM121L7P_UBE2L3	0.1198
CLDN5_LRRC74B	0.12
AC004471.9_AC000068.9	0.1203
USP18_ABHD17AP4	0.1205
CCDC188_THAP7	0.1205
DGCR2_RANBP1	0.1206
DGCR8_CCDC116	0.1208
AC004471.10_AC000068.10	0.1208
RIMBP3C_CCDC116	0.1211
P2RX6_SDF2L1	0.1212
TMEM191B_ARVCF	0.1213
TXNRD2_UBE2L3	0.1213
XXbac-B33L19.4_THAP7-AS1	0.1214
COMT_RANBP1	0.1214
TMEM191B_ZDHHC8	0.1216
LINC00896_E2F6P2	0.1216
DGCR6L_RIMBP3C	0.1216
AC004471.10_XXbac-B562F10.11	0.1222
DGCR8_SERPIND1	0.1223
SNAP29_THAP7	0.1226
RIMBP3_RTN4R	0.1231
GGT2_TMEM191C	0.1233
AC007050.17_LRRC74B	0.1237
CLDN5_LINC01637	0.1237
CDC45_TANGO2	0.1237
AC006547.13_KB-1440D3.14	0.124
AC004471.9_THAP7	0.124
AC000068.10_ZNF74	0.1244
AC004471.9_MRPL40	0.1244
AC000078.5_SERPIND1	0.1248
TMEM191B_AC000068.9	0.125
DGCR9_KRT18P5	0.1251
AC004461.4_TRMT2A	0.1251
C22orf39_DGCR8	0.1254
AC007326.9_SDF2L1	0.1254
TBX1_GGT2	0.1255
UFD1L_TANGO2	0.1255
GNB1L_KLHL22	0.1256
MED15_POM121L8P	0.1256
CLTCL1_DGCR6L	0.1259
CLTCL1_C22orf39	0.1267
KLHL22_AIFM3	0.1268
SLC9A3P2_SLC7A4	0.1268
SLC25A1_RIMBP3C	0.1268
COMT_XXbac-B33L19.4	0.1271
PRODH_CCDC188	0.1272
AC004471.10_DGCR6L	0.1277
E2F6P2_KB-1440D3.14	0.1282
C22orf39_YDJC	0.1282
AC000068.5_ABHD17AP4	0.1282
RANBP1_POM121L8P	0.1283
ZNF74_YDJC	0.1287
XXbac-B444P24.8_ZNF74	0.1287
USP41_LRRC74B	0.1295
AC008079.10_CCDC188	0.1297
RIMBP3_UFD1L	0.1299
RIMBP3_MED15	0.1301
C22orf39_TXNRD2	0.1302
AC007326.9_SLC9A3P2	0.1307
LRRC74B_GGT2	0.1312
AC000068.10_UFD1L	0.1315
TANGO2_KRT18P5	0.1315
AC000068.5_YDJC	0.1316
LRRC74B_KB-1592A4.16	0.1316
AC002472.11_SDF2L1	0.1319
USP18_AIFM3	0.1322
DGCR9_GGT2	0.1324
GNB1L_USP41	0.1325
AC004471.10_KB-1440D3.14	0.1325
UFD1L_XXbac-B562F10.11	0.1328
AC000068.5_SERPIND1	0.1328
PRODH_AC006547.13	0.1333
HIRA_DGCR6L	0.1335
RTN4R_LINC01637	0.1337
AC004471.9_C22orf39	0.1337
GGTLC3_HIRA	0.1338
AIFM3_KB-1592A4.16	0.134
TRMT2A_CCDC74BP1	0.1343
KRT18P62_THAP7-AS1	0.1345
AC000068.9_YDJC	0.1347
SNAP29_TMEM191C	0.1351
MRPL40_XXbac-B135H6.18	0.1355
TBX1_ARVCF	0.1357
CLTCL1_CRKL	0.136
DGCR9_XXbac-B33L19.4	0.1362
AC004471.10_POM121L7P	0.1366
GNB1L_E2F6P2	0.1368
AC007326.9_AC000068.9	0.1369
C22orf39_P2RX6	0.137
AC000078.5_SDF2L1	0.1373
C22orf39_THAP7	0.1374
AC002472.11_TMEM191C	0.1376
AC000078.5_COMT	0.1385
AC004471.9_RIMBP3C	0.1388
AC004471.10_C22orf29	0.1389
TBX1_LINC00896	0.139
BCRP7_POM121L8P	0.1391
HIRA_CCDC188	0.1391
TUBA8_XXbac-B562F10.11	0.1392
DGCR6_USP41	0.1392
CLDN5_RANBP1	0.1394
CRKL_SLC7A4	0.1397
AC000089.3_TRMT2A	0.1402
XXbac-B444P24.14_HIC2	0.1403
CLTCL1_P2RX6	0.141
SEPT5_THAP7	0.1411
AC000078.5_ZDHHC8	0.1412
XXbac-B33L19.4_RIMBP3B	0.1412
AC007731.1_UBE2L3	0.1413
AIFM3_CCDC116	0.1414
ZDHHC8_TMEM191C	0.1415
CLTCL1_TXNRD2	0.1415
TBX1_PI4KA	0.1417
USP41_ABHD17AP4	0.1417
COMT_UBE2L3	0.1418
DGCR9_SEPT5	0.142
C22orf39_SCARF2	0.1422
CRKL_P2RX6	0.1423
AC000068.9_KB-1440D3.14	0.1425
DGCR6_DGCR6L	0.1426
DGCR14_KB-1183D5.13	0.1427
XXbac-B562F10.11_MED15	0.1428
MRPL40_TANGO2	0.143
AC008079.10_DGCR9	0.1433
COMT_CCDC74BP1	0.1434
MRPL40_C22orf39	0.1435
AC000089.3_XXbac-B444P24.14	0.1437
AC004471.10_POM121L8P	0.144
GNB1L_YDJC	0.1441
TMEM191B_TBX1	0.1441
TXNRD2_TMEM191C	0.1441
AC000078.5_CCDC116	0.1446
GGTLC3_XXbac-B562F10.11	0.1449
C22orf29_MED15	0.1454
TUBA8_XXbac-B444P24.10	0.1458
LINC01637_YDJC	0.1458
AC000078.5_XXbac-B444P24.8	0.1462
SEPT5_YDJC	0.1463
ABHD17AP4_LZTR1	0.1465
AC007326.9_TRMT2A	0.1467
CCDC188_LINC00896	0.1467
TRMT2A_KB-1592A4.15	0.1468
SLC25A1_PI4KA	0.1468
GNB1L_IGLL4P	0.147
AC008079.9_CLDN5	0.1472
AC004471.9_KLHL22	0.1473
GGTLC3_XXbac-B444P24.10	0.1473
KLHL22_GGT2	0.1473
ZDHHC8_MED15	0.1481
CLDN5_SNAP29	0.1481
DGCR9_CCDC116	0.1489
AC007731.1_CCDC74BP1	0.149
AC007326.9_CRKL	0.1492
SLC25A1_CLTCL1	0.1496
SLC9A3P2_P2RX6	0.1498
GGT2_LINC01651	0.1499
LINC01311_SEPT5	0.15
GGTLC5P_TMEM191C	0.1501
AC004471.10_MED15	0.1502
C22orf29_XXbac-B444P24.8	0.1506
AC004471.10_LINC01311	0.1508
AC006547.13_KLHL22	0.1511
THAP7_AC002472.11	0.1514
AC008079.10_UFD1L	0.1516
CDC45_AIFM3	0.1516
RTN4R_KB-1183D5.13	0.1518
GGTLC3_YDJC	0.1519
TXNRD2_KB-1592A4.16	0.1519
AC004471.10_KLHL22	0.1521
DGCR9_TXNRD2	0.1523
GNB1L_POM121L7P	0.1524
LINC00896_PI4KA	0.1535
GNB1L_CCDC116	0.1537
DGCR6L_AC002472.11	0.1538
XXbac-B33L19.4_LRRC74B	0.154
SLC25A1_XXbac-B444P24.14	0.1541
AC000078.5_POM121L8P	0.1544
LINC01662_XXbac-B135H6.18	0.1544
AC004471.10_TMEM191C	0.1548
XXbac-B444P24.8_PI4KA	0.155
RIMBP3_KB-1440D3.14	0.155
HIRA_CCDC74BP1	0.155
KRT18P5_RIMBP3C	0.1553
XXbac-B33L19.4_AC007050.17	0.1556
XXbac-B444P24.14_LINC01637	0.1558
KRT18P62_AC002472.11	0.1559
AC008079.9_TUBA3GP	0.1562
SLC25A1_SLC7A4	0.1563
KRT18P5_SLC7A4	0.1564
DGCR14_LINC01311	0.1567
TXNRD2_LINC01637	0.1568
UFD1L_SEPT5	0.1576
TXNRD2_HIC2	0.1578
AC006547.13_XXbac-B562F10.11	0.1579
SLC25A1_TANGO2	0.1582
AC000078.5_AC002472.11	0.1584
RIMBP3_P2RX6	0.1587
ZDHHC8_XXbac-B444P24.8	0.1588
TMEM191B_TMEM191C	0.1593
COMT_SNAP29	0.1596
AC000078.5_AC007731.1	0.1597
PRODH_XXbac-B33L19.4	0.16
AC000078.5_IGLL4P	0.1601
GGTLC3_AC007326.9	0.1601
TMEM191B_RIMBP3	0.1602
TRMT2A_YDJC	0.1603
XXbac-B444P24.8_AC002472.11	0.1603
DGCR9_KB-1440D3.14	0.1603
TRMT2A_SCARF2	0.1605
DGCR6_COMT	0.1607
PRODH_AC000068.5	0.1607
TANGO2_LRRC74B	0.1608
CLTCL1_HIRA	0.1611
DGCR6_HIRA	0.1612
DGCR6_P2RX6	0.1615
LRRC74B_LINC01651	0.1615
ZDHHC8_XXbac-B562F10.11	0.1616
XXbac-B444P24.10_MED15	0.1617
KRT18P5_CRKL	0.1617
MRPL40_CDC45	0.1621
AC008079.10_C22orf29	0.1621
AC000068.9_P2RX6	0.1623
GGTLC3_RTN4R	0.1623
LINC00896_ZNF74	0.1624
ZNF74_CCDC116	0.1628
UFD1L_CCDC74BP1	0.1628
RIMBP3_SLC25A1	0.163
XXbac-B444P24.8_LINC00896	0.1646
CCDC188_HIC2	0.1646
SNAP29_XXbac-B135H6.18	0.1647
GGTLC5P_LINC01311	0.1649
RANBP1_LINC00896	0.1654
AC007326.9_DGCR8	0.1655
XXbac-B33L19.4_LINC01651	0.1656
RIMBP3_THAP7	0.166
LINC00895_SNAP29	0.1665
AC004461.4_DGCR6L	0.1668
TXNRD2_E2F6P2	0.1669
UFD1L_AC000089.3	0.1671
LINC01311_LRRC74B	0.1671
CLTCL1_GNB1L	0.1672
ARVCF_KB-1183D5.13	0.1674
SEPT5_LINC01637	0.1682
UFD1L_SCARF2	0.1686
CCDC74BP1_HIC2	0.169
DGCR14_XXbac-B562F10.11	0.1694
GNB1L_TUBA3GP	0.1695
ARVCF_RIMBP3C	0.1697
GNB1L_CCDC188	0.1699
LINC00895_ZDHHC8	0.1705
AC004471.9_RIMBP3B	0.1707
AC007326.9_SEPT5	0.1717
TRMT2A_ABHD17AP4	0.1718
DGCR9_AC004471.9	0.1721
RTN4R_SNAP29	0.1724
AC000068.5_ARVCF	0.1727
ARVCF_SLC7A4	0.1731
TUBA8_AC006547.13	0.1731
LINC01311_GGT2	0.1731
DGCR2_MRPL40	0.1738
TUBA3GP_CCDC116	0.1741
XXbac-B33L19.4_PI4KA	0.1746
ZDHHC8_THAP7	0.1746
XXbac-B444P24.8_HIC2	0.1754
UFD1L_LRRC74B	0.1755
USP18_RIMBP3	0.1755
TMEM191B_CLDN5	0.1758
AC004471.9_AC000068.5	0.1762
ZDHHC8_SERPIND1	0.1765
DGCR2_UBE2L3	0.1772
DGCR2_LINC01637	0.1773
SLC7A4_E2F6P3	0.1775
XXbac-B444P24.8_KB-1592A4.15	0.1778
LRRC74B_YDJC	0.1783
TRMT2A_SNAP29	0.1788
C22orf29_DGCR6L	0.1789
XXbac-B444P24.14_MED15	0.1791
TMEM191B_USP41	0.1795
AC000078.5_TRMT2A	0.1802
AC004471.9_AC000089.3	0.1803
XXbac-B444P24.10_CRKL	0.1803
YDJC_CCDC116	0.1806
XXbac-B33L19.4_GGT2	0.1811
SLC25A1_TXNRD2	0.1812
USP18_TMEM191B	0.1818
XXbac-B444P24.8_P2RX6	0.1818
DGCR9_TBX1	0.1819
MED15_UBE2L3	0.1821
MRPL40_HIC2	0.1822
KRT18P62_CLTCL1	0.1823
GGTLC3_TRMT2A	0.1824
AC004471.9_UBE2L3	0.1828
LINC01311_AC000078.5	0.183
SNAP29_E2F6P2	0.183
AC008079.10_TANGO2	0.1831
AC007326.9_UBE2L3	0.1832
GGTLC3_LINC01637	0.1839
DGCR6_SNAP29	0.1839
KB-1592A4.16_SDF2L1	0.1839
ARVCF_THAP7-AS1	0.1839
DGCR2_C22orf39	0.184
ABHD17AP4_LRRC74B	0.184
MED15_KB-1440D3.14	0.1846
DGCR6L_ZNF74	0.1849
THAP7-AS1_RIMBP3C	0.1849
USP18_RANBP1	0.1849
PRODH_CLTCL1	0.185
AC000089.3_LINC00896	0.1854
AC007326.9_XXbac-B444P24.10	0.1855
TBX1_SDF2L1	0.1855
XXbac-B135H6.18_TMEM191C	0.1862
DGCR6_XXbac-B444P24.14	0.1862
AC000068.9_LRRC74B	0.1865
DGCR14_POM121L7P	0.1867
LINC01311_POM121L8P	0.1869
GGTLC3_AC004471.10	0.1873
GSC2_TMEM191C	0.1874
USP18_AC006547.13	0.188
DGCR6_XXbac-B33L19.4	0.1881
GGTLC3_LINC01311	0.1883
AC004471.9_XXbac-B444P24.14	0.1884
AC008079.9_AC007050.17	0.1884
TMEM191B_PPIL2	0.1887
USP18_SLC7A4	0.1888
SERPIND1_KB-1440D3.14	0.189
AC004461.4_AC004471.10	0.189
USP18_COMT	0.1891
ZNF74_AIFM3	0.1893
TMEM191B_PRODH	0.1893
LINC01311_XXbac-B135H6.18	0.1895
DGCR9_AC004471.10	0.1897
AC007050.17_THAP7-AS1	0.1901
ZNF74_SNAP29	0.1902
DGCR6L_XXbac-B444P24.14	0.1902
LRRC74B_POM121L8P	0.1902
AC000078.5_E2F6P2	0.1904
AC008079.9_SCARF2	0.1906
AC008079.9_POM121L8P	0.1908
ARVCF_XXbac-B444P24.8	0.1909
ZDHHC8_KRT18P5	0.1913
UFD1L_RANBP1	0.1914
DGCR6L_LINC01637	0.192
C22orf39_TMEM191C	0.1922
AC000078.5_GGT2	0.1926
GGTLC5P_THAP7	0.1926
HIRA_SEPT5	0.1928
CDC45_DGCR6L	0.1928
CLTCL1_SLC7A4	0.1937
RIMBP3_DGCR2	0.194
BCRP7_UBE2L3	0.1947
AC008079.10_YDJC	0.1952
UFD1L_XXbac-B444P24.10	0.196
DGCR14_RIMBP3C	0.196
MED15_LRRC74B	0.1961
PRODH_DGCR8	0.1962
SLC25A1_LINC00896	0.1964
ZNF74_CCDC74BP1	0.1965
DGCR14_CCDC188	0.1967
CCDC74BP1_UBE2L3	0.1967
CCDC74BP1_THAP7-AS1	0.1967
LINC00896_YDJC	0.1967
MRPL40_ZDHHC8	0.197
GGTLC5P_COMT	0.197
TUBA8_RIMBP3	0.1974
CCDC74BP1_THAP7	0.1974
C22orf39_AC000089.3	0.1975
AC004461.4_CCDC116	0.1977
AC008079.9_RTN4R	0.1981
TMEM191B_AC000089.3	0.1981
XXbac-B444P24.14_CCDC116	0.1984
MRPL40_SLC7A4	0.1984
AC000068.5_CCDC116	0.1986
LINC01637_TMEM191C	0.1988
AC004471.10_XXbac-B444P24.8	0.1991
TANGO2_THAP7	0.1993
AC004471.10_ARVCF	0.1994
DGCR9_RIMBP3C	0.1995
XXbac-B444P24.8_KB-1183D5.13	0.1997
XXbac-B444P24.10_SNAP29	0.1998
AC004471.9_AC007731.1	0.1998
PI4KA_AIFM3	0.2
HIRA_KRT18P5	0.2001
UFD1L_DGCR6L	0.2004
AC008079.10_TXNRD2	0.2008
AC008079.9_XXbac-B135H6.18	0.2013
SCARF2_HIC2	0.2014
DGCR6L_KLHL22	0.2014
DGCR8_P2RX6	0.2022
TMEM191B_AC007326.9	0.2023
AC000078.5_AIFM3	0.2023
AC008079.10_AC004471.10	0.2024
SLC25A1_HIC2	0.2024
USP18_SNAP29	0.2029
ABHD17AP4_PPIL2	0.2035
AC000068.9_AC000078.5	0.2035
LINC01311_TMEM191C	0.2036
RIMBP3_THAP7-AS1	0.2037
C22orf29_RTN4R	0.2039
AC006547.13_DGCR6L	0.204
RIMBP3_XXbac-B444P24.10	0.204
SCARF2_E2F6P2	0.2043
C22orf29_SLC7A4	0.2046
COMT_LINC00896	0.205
ABHD17AP4_P2RX6	0.205
AC000078.5_P2RX6	0.2051
AC002472.11_RIMBP3B	0.2053
DGCR2_HIRA	0.2053
TBX1_AC002472.11	0.2055
AC006547.13_RANBP1	0.2058
CLTCL1_AC000068.9	0.2058
TANGO2_MED15	0.2059
AC000068.5_TMEM191C	0.206
USP18_XXbac-B444P24.8	0.2069
AC004471.9_CCDC116	0.2073
RIMBP3_CLTCL1	0.2073
AC000068.10_XXbac-B444P24.8	0.2075
DGCR8_TRMT2A	0.2079
CDC45_XXbac-B444P24.8	0.2081
CCDC74BP1_POM121L8P	0.2082
P2RX6_LRRC74B	0.2084
XXbac-B444P24.8_XXbac-B444P24.10	0.2089
HIRA_TXNRD2	0.209
AC000068.10_CCDC188	0.2092
GNB1L_XXbac-B135H6.18	0.2096
XXbac-B562F10.11_RIMBP3C	0.2096
LINC00896_LRRC74B	0.2097
SNAP29_UBE2L3	0.2098
LRRC74B_UBE2L3	0.21
TXNRD2_IGLL4P	0.2101
RANBP1_CCDC74BP1	0.2102
AC007326.9_THAP7-AS1	0.2103
P2RX6_SLC7A4	0.2104
SERPIND1_GGT2	0.211
AC007731.1_PI4KA	0.2115
LRRC74B_KB-1183D5.13	0.212
AC004471.10_SLC7A4	0.212
ZDHHC8_KLHL22	0.2124
RIMBP3_DGCR8	0.2128
LRRC74B_BCRP6	0.2129
CLTCL1_KB-1592A4.16	0.2133
TRMT2A_GGT2	0.2135
DGCR2_AC000068.10	0.2138
LRRC74B_RIMBP3B	0.2138
GSC2_LRRC74B	0.2138
CDC45_XXbac-B562F10.11	0.2138
GNB1L_GGT2	0.2142
BCRP5_LRRC74B	0.2144
SNAP29_GGT2	0.2144
AC004471.9_AC006547.13	0.2145
TBX1_C22orf29	0.2146
SERPIND1_AC002472.11	0.2147
ZDHHC8_SDF2L1	0.2148
AC004471.10_HIRA	0.2149
SLC7A4_LRRC74B	0.2152
HIRA_POM121L8P	0.2153
USP18_AC004471.10	0.2154
DGCR14_XXbac-B33L19.4	0.2156
USP18_GGTLC3	0.2159
ARVCF_ZDHHC8	0.2163
DGCR6_UFD1L	0.2168
KRT18P5_CCDC116	0.217
AC007326.9_ZDHHC8	0.2171
POM121L8P_TMEM191C	0.2175
DGCR6L_LZTR1	0.2184
THAP7-AS1_KB-1592A4.16	0.2187
UFD1L_P2RX6	0.2188
SCARF2_SNAP29	0.2189
HIRA_CDC45	0.2196
RTN4R_XXbac-B444P24.14	0.2196
AC008079.9_GGTLC3	0.2198
AC004471.9_CLDN5	0.2201
CDC45_XXbac-B33L19.4	0.2201
USP41_AC002472.11	0.2204
TXNRD2_KRT18P5	0.2204
LINC01311_CLTCL1	0.221
AC008079.9_GGT2	0.2211
GNB1L_ARVCF	0.2212
POM121L8P_SDF2L1	0.2212
AC000089.3_P2RX6	0.2217
UFD1L_HIC2	0.2219
TMEM191B_LZTR1	0.2224
USP18_ZDHHC8	0.2228
HIRA_XXbac-B135H6.18	0.2229
XXbac-B444P24.14_SCARF2	0.2229
PRODH_SDF2L1	0.223
AC000068.5_SNAP29	0.2231
SLC7A4_AC002472.11	0.2233
AC000089.3_TXNRD2	0.2236
USP18_HIRA	0.2239
AC004461.4_AC000078.5	0.2239
CLDN5_KB-1183D5.13	0.224
KRT18P5_MED15	0.2242
KB-1592A4.15_BCRP6	0.2243
TANGO2_ZDHHC8	0.2244
AC008079.9_C22orf39	0.2245
LINC01311_SLC25A1	0.2251
AC004471.9_DGCR6L	0.2253
PRODH_UBE2L3	0.2254
BCRP7_P2RX6	0.2254
AC004471.9_CRKL	0.2254
LINC01637_GGT2	0.2257
DGCR9_DGCR14	0.2265
TXNRD2_RANBP1	0.2267
AC008079.10_SEPT5	0.2272
C22orf29_AC000078.5	0.2272
LINC01311_YDJC	0.2273
AC004471.9_XXbac-B562F10.11	0.2278
TUBA3GP_KB-1183D5.13	0.2282
USP18_LZTR1	0.2284
USP18_RTN4R	0.2285
SCARF2_MED15	0.2285
UFD1L_CDC45	0.2286
DGCR2_TMEM191C	0.2286
DGCR2_DGCR6L	0.2287
DGCR2_C22orf29	0.2289
RANBP1_XXbac-B33L19.4	0.229
AC000068.5_XXbac-B444P24.8	0.2293
AC000068.5_THAP7-AS1	0.2295
ABHD17AP4_SDF2L1	0.2297
CCDC188_SDF2L1	0.23
AC002472.11_RIMBP3C	0.2301
CLDN5_SEPT5	0.2301
USP18_YDJC	0.2302
ABHD17AP4_YDJC	0.2304
UFD1L_TMEM191C	0.2308
CCDC74BP1_AIFM3	0.231
PRODH_DGCR2	0.2311
GGTLC5P_RANBP1	0.2317
AC007326.9_TXNRD2	0.2318
LINC00896_SCARF2	0.2322
GGTLC3_AC006547.13	0.2322
AC000068.10_CRKL	0.2325
THAP7-AS1_TMEM191C	0.2327
MRPL40_XXbac-B444P24.8	0.2328
AIFM3_YDJC	0.2332
PRODH_KB-1183D5.13	0.2334
KRT18P5_LZTR1	0.234
XXbac-B33L19.4_ZNF74	0.2341
XXbac-B444P24.8_RTN4R	0.2343
AC000089.3_CRKL	0.2344
DGCR9_LINC00896	0.2346
C22orf39_RTN4R	0.2348
XXbac-B135H6.18_THAP7-AS1	0.235
DGCR14_SDF2L1	0.2353
AC000068.9_GGT2	0.2353
AC004471.10_PI4KA	0.2355
GGTLC3_SLC25A1	0.2357
AC004471.10_KRT18P62	0.2358
XXbac-B444P24.10_THAP7-AS1	0.2359
SEPT5_XXbac-B444P24.10	0.236
GGT2_HIC2	0.236
XXbac-B444P24.10_DGCR6L	0.2362
AC002472.11_UBE2L3	0.2366
ABHD17AP4_E2F6P2	0.2367
LINC01311_DGCR6L	0.2368
GGTLC3_SCARF2	0.2373
MRPL40_AC000089.3	0.2376
DGCR6_LINC01311	0.2377
TANGO2_CCDC74BP1	0.2378
AC008079.9_BCRP6	0.2381
CDC45_TBX1	0.2385
DGCR9_CDC45	0.2387
TUBA8_RIMBP3C	0.2391
MRPL40_UBE2L3	0.2391
TXNRD2_CCDC74BP1	0.2402
ARVCF_LZTR1	0.2402
MED15_LZTR1	0.2404
CLTCL1_RANBP1	0.2406
CLDN5_XXbac-B562F10.11	0.2407
AC008079.9_AC000078.5	0.2408
AC008079.9_FAM230A	0.2408
AC007326.9_TMEM191C	0.2414
BCRP7_DGCR8	0.2416
AC008079.10_ZNF74	0.2417
XXbac-B562F10.11_KB-1592A4.16	0.2417
COMT_SDF2L1	0.2417
AC004471.10_LINC00896	0.2421
GGTLC3_DGCR2	0.2422
HIRA_AC007731.1	0.2423
TANGO2_TRMT2A	0.2424
DGCR9_CLTCL1	0.2426
GSC2_CLTCL1	0.2436
HIRA_YDJC	0.2444
AC007326.9_BCRP6	0.2445
AC000089.3_COMT	0.2447
ZNF74_TMEM191C	0.2448
LINC01637_THAP7	0.245
DGCR6_C22orf29	0.245
ARVCF_LINC01637	0.2454
AC007326.9_AC002472.11	0.2461
SLC9A3P2_KB-1440D3.14	0.2465
AC008079.9_THAP7	0.247
TMEM191B_COMT	0.247
AC000078.5_KRT18P5	0.2471
LZTR1_TMEM191C	0.2472
AC000068.10_AC000078.5	0.2472
SCARF2_XXbac-B562F10.11	0.2473
CDC45_XXbac-B444P24.14	0.2474
GNB1L_ZNF74	0.2477
GNB1L_KB-1183D5.13	0.2479
C22orf39_XXbac-B562F10.11	0.2479
PI4KA_SDF2L1	0.2488
PRODH_CDC45	0.2489
POM121L7P_GGT2	0.249
LINC00896_CCDC116	0.249
SEPT5_KRT18P5	0.2491
GGTLC5P_TRMT2A	0.2492
MRPL40_CCDC74BP1	0.2493
GGT2_SDF2L1	0.2493
SLC25A1_BCRP6	0.2494
LINC01311_KRT18P5	0.2497
KB-1183D5.13_PPIL2	0.2501
DGCR6L_CCDC74BP1	0.2501
PI4KA_POM121L8P	0.2504
AC008079.9_SNAP29	0.2504
RANBP1_BCRP6	0.2505
AC008079.10_LINC01637	0.2508
CRKL_LINC01637	0.2508
KB-1592A4.15_KB-1440D3.14	0.2509
AC000068.5_SLC7A4	0.2511
SCARF2_YDJC	0.2512
RIMBP3C_PPIL2	0.2512
TRMT2A_TUBA3GP	0.2514
GGT2_RIMBP3C	0.2515
LINC00895_AC000078.5	0.2521
CLDN5_XXbac-B444P24.10	0.2522
BCRP7_PI4KA	0.2522
DGCR6_KRT18P5	0.2527
KLHL22_BCRP6	0.2533
PRODH_RTN4R	0.2533
CRKL_CCDC116	0.2535
ZNF74_XXbac-B562F10.11	0.2535
TRMT2A_THAP7	0.2536
AC008079.9_TANGO2	0.2544
TMEM191B_SLC7A4	0.2544
AC006547.13_AIFM3	0.2545
AC004471.10_AIFM3	0.2547
DGCR8_KB-1592A4.16	0.2557
AC008079.10_XXbac-B562F10.11	0.2558
RTN4R_P2RX6	0.2558
GSC2_XXbac-B444P24.10	0.256
XXbac-B444P24.8_AIFM3	0.2562
KRT18P5_SNAP29	0.2563
LINC01311_BCRP6	0.2563
GGTLC5P_MRPL40	0.2567
XXbac-B444P24.8_SLC9A3P2	0.2569
CLDN5_RTN4R	0.257
POM121L7P_POM121L8P	0.2574
TRMT2A_XXbac-B135H6.18	0.2577
COMT_AC006547.13	0.2577
LZTR1_KB-1592A4.15	0.2579
AC007326.9_MRPL40	0.2583
RANBP1_AIFM3	0.2586
AC004471.9_BCRP5	0.2591
PRODH_DGCR9	0.2592
DGCR6_XXbac-B444P24.8	0.2595
AC000068.10_GGT2	0.2596
XXbac-B444P24.10_THAP7	0.2597
GSC2_AC000078.5	0.26
ABHD17AP4_XXbac-B135H6.18	0.2605
GGTLC3_DGCR8	0.2608
GSC2_KB-1183D5.13	0.2608
RANBP1_YDJC	0.2612
GGTLC3_AC000089.3	0.2619
USP18_PRODH	0.2619
CDC45_AC002472.11	0.2622
GGTLC5P_C22orf29	0.2622
TMEM191B_KB-1440D3.14	0.2622
SLC9A3P2_SNAP29	0.2628
PI4KA_PPIL2	0.2628
RANBP1_XXbac-B444P24.8	0.263
GNB1L_HIC2	0.2635
TRMT2A_XXbac-B444P24.14	0.2635
COMT_P2RX6	0.2635
SERPIND1_SLC7A4	0.2636
CLTCL1_XXbac-B444P24.14	0.2636
GNB1L_TMEM191C	0.2639
TUBA8_TXNRD2	0.2641
LINC01311_PI4KA	0.2647
DGCR14_MED15	0.2648
HIRA_AC000068.10	0.2653
AC000068.9_TBX1	0.2658
AC004471.9_COMT	0.2675
DGCR2_LZTR1	0.2679
LINC01311_CLDN5	0.2683
DGCR6_TMEM191C	0.2686
SCARF2_KLHL22	0.2692
GGTLC3_CRKL	0.2695
SCARF2_LZTR1	0.2695
AC000068.9_SERPIND1	0.2695
AC000068.10_ABHD17AP4	0.2696
CDC45_SDF2L1	0.2699
TBX1_MED15	0.27
BCRP7_XXbac-B135H6.18	0.27
DGCR8_GGT2	0.2702
CCDC188_XXbac-B444P24.14	0.2708
DGCR14_P2RX6	0.2709
AC008079.9_RIMBP3C	0.2711
TUBA3GP_RIMBP3C	0.2713
USP18_AC007326.10	0.2715
DGCR9_HIC2	0.2719
HIRA_KB-1183D5.13	0.2722
XXbac-B135H6.18_UBE2L3	0.2724
GSC2_DGCR6L	0.2726
DGCR9_KB-1592A4.15	0.2728
AC000068.9_AIFM3	0.273
AC007326.9_HIRA	0.273
E2F6P2_YDJC	0.273
AC006547.13_LZTR1	0.2731
CCDC188_SCARF2	0.2734
UFD1L_THAP7	0.2735
UFD1L_SNAP29	0.2736
DGCR9_IGLL4P	0.2739
XXbac-B444P24.8_KB-1592A4.16	0.2741
AC000089.3_SCARF2	0.2743
HIRA_GNB1L	0.2749
AC000078.5_KB-1592A4.15	0.275
AC002472.11_KB-1183D5.13	0.2755
SNAP29_KB-1440D3.14	0.2756
LINC01637_CCDC116	0.2756
TMEM191B_PI4KA	0.2756
MRPL40_SNAP29	0.2758
SEPT5_AC000089.3	0.2758
DGCR6L_KRT18P5	0.2759
RANBP1_KB-1183D5.13	0.2764
COMT_TMEM191C	0.2765
USP18_BCRP6	0.2766
HIRA_SNAP29	0.2766
KRT18P62_CCDC188	0.2768
RIMBP3_ARVCF	0.2768
USP18_CLDN5	0.277
LINC01311_ZNF74	0.2773
AC004471.10_BCRP6	0.278
XXbac-B444P24.8_MED15	0.2785
TBX1_XXbac-B33L19.4	0.2788
TUBA8_CRKL	0.2789
TXNRD2_XXbac-B135H6.18	0.279
C22orf29_PI4KA	0.279
DGCR9_KB-1183D5.13	0.2792
RANBP1_GGT2	0.2793
XXbac-B33L19.4_CCDC116	0.2794
DGCR9_SERPIND1	0.2796
TMEM191B_KB-1592A4.15	0.2796
MRPL40_XXbac-B562F10.11	0.2802
SEPT5_SNAP29	0.2803
USP18_LINC00896	0.2808
AC007326.9_GNB1L	0.281
AC007326.9_P2RX6	0.281
AC008079.10_MED15	0.2811
GGTLC3_PPIL2	0.2812
CLTCL1_CCDC74BP1	0.2812
LINC01311_KB-1183D5.13	0.2815
ABHD17AP4_RIMBP3B	0.2815
PRODH_XXbac-B562F10.11	0.2818
AC000078.5_SCARF2	0.2818
SNAP29_LRRC74B	0.2819
AC004471.10_KB-1183D5.13	0.2821
AC006547.13_GGT2	0.2823
LINC00895_SEPT5	0.2823
XXbac-B562F10.11_LINC01637	0.2824
AC008079.10_SNAP29	0.2831
GGT2_CCDC116	0.2832
XXbac-B444P24.8_XXbac-B562F10.11	0.2832
KB-1183D5.13_YDJC	0.2833
MED15_AIFM3	0.2839
THAP7_TMEM191C	0.2839
TBX1_KLHL22	0.284
XXbac-B33L19.4_LZTR1	0.2842
ZNF74_BCRP6	0.2842
DGCR14_SLC25A1	0.2842
TUBA8_USP41	0.2842
LINC01637_XXbac-B135H6.18	0.2842
DGCR6_THAP7-AS1	0.2843
RANBP1_PI4KA	0.2846
GGTLC3_ARVCF	0.2846
SLC25A1_AIFM3	0.2853
TMEM191B_GNB1L	0.2862
TXNRD2_AIFM3	0.2863
AC004471.10_TXNRD2	0.2863
AC007326.9_MED15	0.2867
DGCR6_LRRC74B	0.2873
DGCR8_KRT18P5	0.2873
GGTLC5P_TBX1	0.2879
ZDHHC8_SNAP29	0.2887
AC006547.13_CCDC188	0.2889
DGCR14_UBE2L3	0.2892
AC008079.10_RTN4R	0.2892
CDC45_BCRP6	0.2895
GNB1L_XXbac-B444P24.8	0.2896
AC008079.10_RIMBP3	0.2899
ZNF74_SCARF2	0.2908
AC000089.3_AC000078.5	0.2912
TMEM191B_SNAP29	0.2914
DGCR6_DGCR2	0.2914
USP18_LINC01660	0.2916
SLC25A1_HIRA	0.2917
AC000068.5_KRT18P5	0.292
DGCR8_HIC2	0.2921
AC000068.10_SCARF2	0.2924
TUBA3GP_BCRP6	0.2926
ARVCF_LRRC74B	0.2928
LINC01637_KB-1183D5.13	0.293
DGCR6_AC000078.5	0.2939
KB-1592A4.15_HIC2	0.2939
AC004471.10_RANBP1	0.2947
SNAP29_PPIL2	0.2949
CLDN5_SCARF2	0.2954
AC007326.9_KRT18P5	0.2955
AC007326.9_UFD1L	0.296
TUBA8_THAP7-AS1	0.2966
AC004471.10_CLDN5	0.2973
SNAP29_AIFM3	0.2977
CLDN5_TANGO2	0.298
CDC45_AC006547.13	0.2984
CLTCL1_RIMBP3C	0.2994
ABHD17AP4_LINC01651	0.2995
LINC01311_AIFM3	0.2999
SERPIND1_POM121L7P	0.3001
AC006547.13_KRT18P5	0.3004
DGCR14_RTN4R	0.3006
TUBA8_AC007326.9	0.3008
DGCR2_THAP7	0.301
XXbac-B33L19.4_P2RX6	0.3016
AC000089.3_GNB1L	0.3019
AC007326.9_CLTCL1	0.302
SLC25A1_GGT2	0.3021
CLDN5_AC000089.3	0.3023
GGTLC5P_RIMBP3	0.3024
MED15_CCDC116	0.3025
AC000089.3_CCDC188	0.3025
UFD1L_XXbac-B33L19.4	0.3025
C22orf39_LINC00896	0.3027
LINC01311_XXbac-B444P24.8	0.3027
DGCR14_XXbac-B135H6.18	0.3028
XXbac-B444P24.10_XXbac-B135H6.18	0.3039
AC004471.10_SCARF2	0.3042
TXNRD2_ARVCF	0.3042
UBE2L3_SDF2L1	0.3051
ZDHHC8_GGT2	0.3051
KLHL22_LRRC74B	0.3054
UBE2L3_YDJC	0.3054
AC000068.5_COMT	0.3063
RTN4R_CRKL	0.3065
UFD1L_TRMT2A	0.3066
AC000068.9_CLDN5	0.3069
LINC00895_PI4KA	0.307
COMT_SERPIND1	0.307
TXNRD2_BCRP6	0.307
AC004461.4_CCDC74BP1	0.3071
LINC00895_AIFM3	0.3074
CCDC188_XXbac-B562F10.11	0.3075
SEPT5_ZDHHC8	0.3077
DGCR14_AC002472.11	0.3081
SEPT5_CCDC74BP1	0.3085
DGCR2_AC000089.3	0.3087
SCARF2_TMEM191C	0.3089
TXNRD2_XXbac-B562F10.11	0.3093
HIRA_COMT	0.3093
SCARF2_CCDC116	0.3095
AC000068.9_ZNF74	0.3096
ARVCF_POM121L8P	0.3097
LINC00896_LZTR1	0.3106
HIRA_P2RX6	0.3106
LINC00896_CRKL	0.3115
SLC25A1_CLDN5	0.3116
TXNRD2_SCARF2	0.3118
AC004471.9_LZTR1	0.3118
SEPT5_LZTR1	0.3119
COMT_XXbac-B444P24.14	0.312
PRODH_GGT2	0.3121
TMEM191B_SLC9A3P2	0.3121
DGCR2_AC000068.9	0.3124
XXbac-B562F10.11_CCDC116	0.3124
C22orf29_THAP7-AS1	0.3126
XXbac-B135H6.18_KB-1592A4.16	0.3129
TMEM191B_AC002472.11	0.3133
MED15_SNAP29	0.3135
DGCR14_LRRC74B	0.3139
DGCR8_XXbac-B444P24.8	0.314
AC000068.9_CDC45	0.3141
CLTCL1_LINC00895	0.3143
AC004471.10_SLC25A1	0.3144
SEPT5_DGCR8	0.3149
TANGO2_PI4KA	0.3149
LZTR1_KB-1440D3.14	0.315
TUBA8_TMEM191B	0.315
AC000068.9_SLC7A4	0.316
RTN4R_YDJC	0.316
TRMT2A_BCRP6	0.3164
AC008079.9_LRRC74B	0.3167
HIRA_RANBP1	0.3167
AC004471.9_SLC25A1	0.3167
TXNRD2_DGCR8	0.3174
AC004471.10_CDC45	0.3177
ZNF74_THAP7	0.3181
AC008079.9_AC006547.13	0.3185
ZNF74_P2RX6	0.3186
RIMBP3_AC000089.3	0.3186
TMEM191B_HIC2	0.319
AIFM3_KB-1440D3.14	0.3191
LINC01662_AC004471.10	0.3191
DGCR6L_XXbac-B135H6.18	0.3196
XXbac-B444P24.10_KB-1440D3.14	0.3198
AC008079.10_CRKL	0.3209
AC000078.5_ARVCF	0.321
LRRC74B_E2F6P3	0.3211
DGCR6_AIFM3	0.3211
CRKL_KB-1183D5.13	0.3212
DGCR6_XXbac-B444P24.10	0.3212
C22orf29_CCDC188	0.3215
AC006547.13_LINC00896	0.322
CLDN5_TXNRD2	0.3229
TUBA8_SEPT5	0.323
CCDC74BP1_LZTR1	0.3231
CLTCL1_HIC2	0.3233
CLTCL1_SERPIND1	0.3234
TRMT2A_SERPIND1	0.3234
GGTLC3_CCDC188	0.3237
XXbac-B444P24.8_DGCR6L	0.3238
LINC00896_SDF2L1	0.3241
C22orf29_POM121L8P	0.3241
BCRP5_RIMBP3C	0.3242
SNAP29_LINC01637	0.3243
GGTLC3_THAP7	0.3245
C22orf39_SLC7A4	0.3246
KRT18P5_LRRC74B	0.3251
AC006547.13_TUBA3GP	0.3257
GGTLC5P_KB-1592A4.15	0.3257
DGCR2_COMT	0.3259
AC000078.5_BCRP6	0.3262
PRODH_SLC7A4	0.3262
THAP7_KB-1592A4.16	0.3269
DGCR14_KB-1440D3.14	0.3272
KB-1592A4.16_UBE2L3	0.3272
RIMBP3_DGCR6L	0.3273
AC007731.1_THAP7-AS1	0.3277
KLHL22_SERPIND1	0.3278
LINC00895_COMT	0.3279
GNB1L_CCDC74BP1	0.3285
USP18_DGCR6	0.3288
HIRA_CRKL	0.3289
PRODH_TUBA3GP	0.3292
BCRP7_USP41	0.3293
GGTLC5P_XXbac-B444P24.8	0.3294
PRODH_RIMBP3B	0.3295
CDC45_IGLL4P	0.3295
AC000078.5_SLC7A4	0.3306
AC008079.10_SDF2L1	0.3307
TANGO2_SERPIND1	0.331
GSC2_C22orf29	0.3311
RIMBP3_CLDN5	0.3315
DGCR8_XXbac-B444P24.14	0.3316
GGTLC5P_ZNF74	0.3316
CLDN5_CRKL	0.3318
HIRA_TMEM191C	0.3319
RANBP1_POM121L7P	0.332
BCRP7_THAP7	0.332
TXNRD2_XXbac-B444P24.10	0.3322
XXbac-B444P24.14_TMEM191C	0.3327
SCARF2_CCDC74BP1	0.3328
DGCR14_GGT2	0.333
XXbac-B562F10.11_KLHL22	0.3331
SLC25A1_XXbac-B562F10.11	0.3331
DGCR6_CCDC116	0.3332
AC004471.10_MRPL40	0.3335
CDC45_SNAP29	0.3335
DGCR6_THAP7	0.3336
CCDC188_LZTR1	0.3337
DGCR9_CCDC74BP1	0.3342
GGTLC3_TMEM191B	0.3343
ZNF74_LZTR1	0.3344
DGCR9_C22orf39	0.3347
SEPT5_XXbac-B444P24.8	0.3359
PRODH_XXbac-B444P24.14	0.3361
CDC45_COMT	0.3364
DGCR6_XXbac-B562F10.11	0.3368
HIRA_LRRC74B	0.3372
GSC2_TXNRD2	0.3375
AC004471.9_PI4KA	0.3375
CCDC188_RIMBP3C	0.3376
AC008079.10_CLTCL1	0.3376
DGCR2_SLC25A1	0.3377
DGCR2_E2F6P2	0.3379
USP18_CCDC188	0.3379
COMT_SCARF2	0.3381
HIRA_RIMBP3C	0.3381
AC008079.10_KB-1592A4.16	0.3383
UFD1L_COMT	0.3394
GGTLC5P_AC006547.13	0.3395
TBX1_TANGO2	0.3396
AC007326.9_SNAP29	0.3398
DGCR9_TMEM191C	0.3403
GGTLC3_LINC00896	0.3405
SCARF2_XXbac-B135H6.18	0.3406
BCRP7_AC002472.11	0.3414
SCARF2_P2RX6	0.3417
[truncated: 2,268 more rows]
