# Supplementary material for: Combinations of genes at the 16p11.2 and 22q11.2 CNVs contribute to neurobehavioral traits
Source: PLoS Genet. 2023 Jun 2;19(6):e1010780. doi: 10.1371/journal.pgen.1010780 (PMC10266672; doi:10.1371/journal.pgen.1010780)
Supplement: S8 Table — Tabulation of count data from Fig 2. Highlighted genes are significant single genes for each trait. Genes that are starred are disproportionately represented (count > mean + 2.5 SD). (XLSX) [file pgen.1010780.s015.xlsx]

## Sheet: ASD_16p
gene	appearances_in_top
NPIPB11	17
SMG1P6	9
BOLA2	10
RP11-345J4.6	0
SLX1B	17
SULT1A4	10
RP11-345J4.3	1
RP11-345J4.1	0
RP11-231C14.5	0
NPIPB12	4
SMG1P2	7
MIR3680-2	0
SLC7A5P1	9
CA5AP1	3
RP11-368N21.1	0
SPN	6
QPRT	4
C16orf54	10
AC009133.17	14
ZG16	6
KIF22	5
AC009133.21	6
MAZ	5
AC009133.15	0
AC009133.12	14
PRRT2	9
PAGR1	12
MVP	21
CDIPT	10
CTD-2574D22.7	0
SEZ6L2	12
ASPHD1	16
KCTD13	10
CTD-2574D22.2	17
TMEM219	7
TAOK2	7
HIRIP3	19
INO80E	22
DOC2A	12
C16orf92	6
FAM57B	15
ALDOA	8
CTD-2515O10.5	0
PPP4C	11
TBX6	19
YPEL3	5
RP11-455F5.3	8
GDPD3	9
RP11-455F5.4	4
RP11-455F5.6	18
MAPK3	8
CORO1A	8
RP11-455F5.5	5
BOLA2B	6
SLX1A	16
SULT1A3	4
RP11-347C12.3	15
RP11-347C12.9	0
RP11-347C12.8	0
NPIPB13	5
RP11-347C12.12	1
CD2BP2	9
RP11-347C12.10	10
TBC1D10B	9
RP11-347C12.11	4
MYLPF	9
ZNF48	7
SEPT1	8

## Sheet: BIP_16p
gene	appearances_in_top
NPIPB11	10
SMG1P6	3
BOLA2	12
RP11-345J4.6	0
SLX1B	9
SULT1A4	8
RP11-345J4.3	0
RP11-345J4.1	0
RP11-231C14.5	0
NPIPB12	4
SMG1P2	12
MIR3680-2	0
SLC7A5P1	5
CA5AP1	1
RP11-368N21.1	0
SPN	10
QPRT	1
C16orf54	5
AC009133.17	6
ZG16	4
KIF22	11
AC009133.21	7
MAZ	9
AC009133.15	0
AC009133.12	10
PRRT2	9
PAGR1	7
MVP	8
CDIPT	7
CTD-2574D22.7	0
SEZ6L2	14
ASPHD1	14
KCTD13	5
CTD-2574D22.2	11
TMEM219	13
TAOK2	8
HIRIP3	8
INO80E	42	*
DOC2A	5
C16orf92	5
FAM57B	5
ALDOA	11
CTD-2515O10.5	0
PPP4C	15
TBX6	1
YPEL3	2
RP11-455F5.3	4
GDPD3	9
RP11-455F5.4	0
RP11-455F5.6	23	*
MAPK3	11
CORO1A	6
RP11-455F5.5	8
BOLA2B	10
SLX1A	3
SULT1A3	4
RP11-347C12.3	5
RP11-347C12.9	0
RP11-347C12.8	0
NPIPB13	5
RP11-347C12.12	7
CD2BP2	7
RP11-347C12.10	4
TBC1D10B	7
RP11-347C12.11	5
MYLPF	7
ZNF48	8
SEPT1	10

## Sheet: SCZ_16p
gene	appearances_in_top
NPIPB11	30
SMG1P6	36
BOLA2	53
RP11-345J4.6	7
SLX1B	36
SULT1A4	18
RP11-345J4.3	9
RP11-345J4.1	0
RP11-231C14.5	0
NPIPB12	55
SMG1P2	10
MIR3680-2	0
SLC7A5P1	16
CA5AP1	18
RP11-368N21.1	0
SPN	19
QPRT	8
C16orf54	17
AC009133.17	18
ZG16	10
KIF22	15
AC009133.21	20
MAZ	17
AC009133.15	0
AC009133.12	20
PRRT2	16
PAGR1	22
MVP	16
CDIPT	21
CTD-2574D22.7	0
SEZ6L2	20
ASPHD1	22
KCTD13	33
CTD-2574D22.2	26
TMEM219	27
TAOK2	24
HIRIP3	22
INO80E	56
DOC2A	43
C16orf92	13
FAM57B	34
ALDOA	20
CTD-2515O10.5	0
PPP4C	21
TBX6	51
YPEL3	51
RP11-455F5.3	35
GDPD3	29
RP11-455F5.4	7
RP11-455F5.6	12
MAPK3	51
CORO1A	25
RP11-455F5.5	14
BOLA2B	13
SLX1A	18
SULT1A3	20
RP11-347C12.3	15
RP11-347C12.9	0
RP11-347C12.8	0
NPIPB13	23
RP11-347C12.12	47
CD2BP2	17
RP11-347C12.10	14
TBC1D10B	17
RP11-347C12.11	21
MYLPF	22
ZNF48	16
SEPT1	16

## Sheet: BMI_16p
gene	appearances_in_top
NPIPB11	46
SMG1P6	55
BOLA2	43
RP11-345J4.6	9
SLX1B	46
SULT1A4	48
RP11-345J4.3	14
RP11-345J4.1	0
RP11-231C14.5	0
NPIPB12	58
SMG1P2	53
MIR3680-2	0
SLC7A5P1	46
CA5AP1	13
RP11-368N21.1	0
SPN	38
QPRT	44
C16orf54	36
AC009133.17	24
ZG16	24
KIF22	39
AC009133.21	36
MAZ	36
AC009133.15	0
AC009133.12	47
PRRT2	51
PAGR1	45
MVP	53
CDIPT	49
CTD-2574D22.7	0
SEZ6L2	47
ASPHD1	47
KCTD13	51
CTD-2574D22.2	44
TMEM219	45
TAOK2	47
HIRIP3	36
INO80E	58
DOC2A	51
C16orf92	17
FAM57B	52
ALDOA	33
CTD-2515O10.5	0
PPP4C	42
TBX6	57
YPEL3	56
RP11-455F5.3	54
GDPD3	52
RP11-455F5.4	28
RP11-455F5.6	43
MAPK3	57
CORO1A	42
RP11-455F5.5	31
BOLA2B	32
SLX1A	33
SULT1A3	31
RP11-347C12.3	35
RP11-347C12.9	0
RP11-347C12.8	0
NPIPB13	42
RP11-347C12.12	54
CD2BP2	40
RP11-347C12.10	29
TBC1D10B	34
RP11-347C12.11	35
MYLPF	42
ZNF48	35
SEPT1	39

## Sheet: IQ_16p
gene	appearances_in_top
NPIPB11	4
SMG1P6	14	*
BOLA2	4
RP11-345J4.6	0
SLX1B	4
SULT1A4	15	*
RP11-345J4.3	2
RP11-345J4.1	0
RP11-231C14.5	0
NPIPB12	3
SMG1P2	11	*
MIR3680-2	0
SLC7A5P1	2
CA5AP1	0
RP11-368N21.1	0
SPN	1
QPRT	2
C16orf54	4
AC009133.17	3
ZG16	2
KIF22	0
AC009133.21	0
MAZ	1
AC009133.15	0
AC009133.12	5
PRRT2	3
PAGR1	4
MVP	6
CDIPT	3
CTD-2574D22.7	0
SEZ6L2	6
ASPHD1	1
KCTD13	3
CTD-2574D22.2	4
TMEM219	2
TAOK2	3
HIRIP3	1
INO80E	0
DOC2A	4
C16orf92	0
FAM57B	2
ALDOA	3
CTD-2515O10.5	0
PPP4C	1
TBX6	3
YPEL3	2
RP11-455F5.3	0
GDPD3	3
RP11-455F5.4	1
RP11-455F5.6	0
MAPK3	0
CORO1A	2
RP11-455F5.5	1
BOLA2B	0
SLX1A	9
SULT1A3	0
RP11-347C12.3	5
RP11-347C12.9	0
RP11-347C12.8	0
NPIPB13	0
RP11-347C12.12	0
CD2BP2	1
RP11-347C12.10	4
TBC1D10B	1
RP11-347C12.11	1
MYLPF	2
ZNF48	2
SEPT1	0

## Sheet: ASD_22q
gene	appearances_in_top
TUBA8	2
AC008079.10	5
USP18	6
AC008079.9	0
GGTLC5P	0
LINC01660	0
AC011718.3	0
PPP1R26P3	0
FAM230A	0
XXbac-B33L19.6	0
XXbac-B33L19.12	0
GGTLC3	8
XXbac-B33L19.15	0
TMEM191B	6
RIMBP3	2
SUSD2P2	0
CA15P2	0
PPP1R26P2	0
PPP1R26P4	0
LINC01662	2
E2F6P1	0
BCRP7	0
LINC01663	0
DGCR6	21	*
PRODH	7
AC007326.10	0
AC007326.12	0
AC007326.9	6
DGCR9	15
DGCR2	37	*
AC004461.4	1
AC004471.9	10
AC004471.10	34	*
DGCR14	6
GSC2	2
LINC01311	5
SLC25A1	6
CLTCL1	24	*
AC000081.2	0
KRT18P62	1
HIRA	7
C22orf39	13
MRPL40	9
AC000068.5	9
UFD1L	9
AC000068.9	8
AC000068.10	7
CDC45	9
CLDN5	7
LINC00895	1
AC000077.2	0
AC000067.1	0
SEPT5	7
TBX1	4
GNB1L	4
AC000089.3	4
C22orf29	5
TXNRD2	5
AC000078.5	14
COMT	5
MIR4761	0
ARVCF	2
TANGO2	0
MIR185	0
AC006547.13	11
DGCR8	8
TRMT2A	10
MIR6816	0
RANBP1	12
ZDHHC8	15
CCDC188	21	*
XXbac-B444P24.8	0
LINC00896	7
RTN4R	4
MIR1286	0
XXbac-B444P24.10	3
DGCR6L	9
XXbac-B444P24.14	2
AC007731.1	0
XXbac-B33L19.4	0
USP41	2
ZNF74	6
SCARF2	9
KLHL22	1
XXbac-B562F10.11	3
KRT18P5	10
MED15	6
AC007050.17	0
CCDC74BP1	5
IGLL4P	0
SLC9A3P2	1
ABHD17AP4	2
BCRP5	0
PI4KA	2
SERPIND1	4
SNAP29	1
CRKL	8
LINC01637	4
AIFM3	6
LZTR1	4
XXbac-B135H6.18	1
THAP7	5
THAP7-AS1	1
P2RX6	1
SLC7A4	9
AC002472.11	7
MIR649	0
LRRC74B	3
TUBA3GP	1
KB-1592A4.15	0
POM121L7P	0
E2F6P2	2
KB-1592A4.14	0
GGT2	5
KB-1592A4.16	2
E2F6P3	0
POM121L8P	0
BCRP6	0
KB-1183D5.13	2
KB-1183D5.14	0
PPP1R26P5	0
LINC01651	0
KB-1183D5.16	0
RIMBP3B	0
HIC2	3
TMEM191C	6
RIMBP3C	0
UBE2L3	6
YDJC	3
CCDC116	2
KB-1440D3.14	2
SDF2L1	2
MIR301B	0
MIR130B	0
PPIL2	0

## Sheet: BIP_22q
gene	appearances_in_top
TUBA8	6
AC008079.10	2
USP18	4
AC008079.9	0
GGTLC5P	0
LINC01660	0
AC011718.3	0
PPP1R26P3	0
FAM230A	0
XXbac-B33L19.6	0
XXbac-B33L19.12	0
GGTLC3	3
XXbac-B33L19.15	0
TMEM191B	1
RIMBP3	2
SUSD2P2	0
CA15P2	0
PPP1R26P2	0
PPP1R26P4	0
LINC01662	0
E2F6P1	0
BCRP7	0
LINC01663	0
DGCR6	0
PRODH	1
AC007326.10	0
AC007326.12	0
AC007326.9	1
DGCR9	0
DGCR2	0
AC004461.4	0
AC004471.9	4
AC004471.10	2
DGCR14	2
GSC2	1
LINC01311	5
SLC25A1	1
CLTCL1	1
AC000081.2	0
KRT18P62	1
HIRA	4
C22orf39	6
MRPL40	8
AC000068.5	1
UFD1L	2
AC000068.9	4
AC000068.10	0
CDC45	3
CLDN5	5
LINC00895	0
AC000077.2	0
AC000067.1	0
SEPT5	4
TBX1	10
GNB1L	4
AC000089.3	7
C22orf29	4
TXNRD2	4
AC000078.5	1
COMT	1
MIR4761	0
ARVCF	1
TANGO2	5
MIR185	0
AC006547.13	4
DGCR8	8
TRMT2A	2
MIR6816	0
RANBP1	1
ZDHHC8	7
CCDC188	1
XXbac-B444P24.8	2
LINC00896	4
RTN4R	6
MIR1286	0
XXbac-B444P24.10	2
DGCR6L	0
XXbac-B444P24.14	4
AC007731.1	0
XXbac-B33L19.4	0
USP41	0
ZNF74	5
SCARF2	3
KLHL22	3
XXbac-B562F10.11	4
KRT18P5	3
MED15	3
AC007050.17	1
CCDC74BP1	0
IGLL4P	0
SLC9A3P2	0
ABHD17AP4	1
BCRP5	0
PI4KA	0
SERPIND1	0
SNAP29	2
CRKL	5
LINC01637	4
AIFM3	5
LZTR1	1
XXbac-B135H6.18	3
THAP7	6
THAP7-AS1	0
P2RX6	1
SLC7A4	3
AC002472.11	1
MIR649	0
LRRC74B	0
TUBA3GP	1
KB-1592A4.15	1
POM121L7P	0
E2F6P2	0
KB-1592A4.14	0
GGT2	2
KB-1592A4.16	0
E2F6P3	0
POM121L8P	0
BCRP6	0
KB-1183D5.13	0
KB-1183D5.14	0
PPP1R26P5	0
LINC01651	0
KB-1183D5.16	0
RIMBP3B	0
HIC2	2
TMEM191C	3
RIMBP3C	0
UBE2L3	2
YDJC	2
CCDC116	1
KB-1440D3.14	2
SDF2L1	3
MIR301B	0
MIR130B	0
PPIL2	49	*

## Sheet: SCZ_22q
gene	appearances_in_top
TUBA8	0
AC008079.10	1
USP18	1
AC008079.9	1
GGTLC5P	1
LINC01660	0
AC011718.3	0
PPP1R26P3	0
FAM230A	0
XXbac-B33L19.6	0
XXbac-B33L19.12	0
GGTLC3	1
XXbac-B33L19.15	0
TMEM191B	1
RIMBP3	2
SUSD2P2	0
CA15P2	0
PPP1R26P2	0
PPP1R26P4	0
LINC01662	0
E2F6P1	0
BCRP7	1
LINC01663	0
DGCR6	0
PRODH	0
AC007326.10	0
AC007326.12	0
AC007326.9	1
DGCR9	1
DGCR2	2
AC004461.4	1
AC004471.9	3
AC004471.10	0
DGCR14	2
GSC2	1
LINC01311	3
SLC25A1	1
CLTCL1	8
AC000081.2	0
KRT18P62	1
HIRA	5
C22orf39	4
MRPL40	2
AC000068.5	21	*
UFD1L	3
AC000068.9	5
AC000068.10	5
CDC45	3
CLDN5	1
LINC00895	1
AC000077.2	0
AC000067.1	0
SEPT5	1
TBX1	3
GNB1L	2
AC000089.3	3
C22orf29	0
TXNRD2	1
AC000078.5	0
COMT	1
MIR4761	0
ARVCF	8
TANGO2	2
MIR185	0
AC006547.13	1
DGCR8	10
TRMT2A	2
MIR6816	0
RANBP1	3
ZDHHC8	5
CCDC188	2
XXbac-B444P24.8	0
LINC00896	3
RTN4R	1
MIR1286	0
XXbac-B444P24.10	2
DGCR6L	2
XXbac-B444P24.14	3
AC007731.1	1
XXbac-B33L19.4	2
USP41	1
ZNF74	2
SCARF2	5
KLHL22	2
XXbac-B562F10.11	0
KRT18P5	2
MED15	2
AC007050.17	0
CCDC74BP1	2
IGLL4P	0
SLC9A3P2	1
ABHD17AP4	0
BCRP5	1
PI4KA	0
SERPIND1	0
SNAP29	1
CRKL	3
LINC01637	4
AIFM3	0
LZTR1	0
XXbac-B135H6.18	3
THAP7	1
THAP7-AS1	0
P2RX6	0
SLC7A4	2
AC002472.11	3
MIR649	0
LRRC74B	2
TUBA3GP	5
KB-1592A4.15	1
POM121L7P	0
E2F6P2	1
KB-1592A4.14	0
GGT2	1
KB-1592A4.16	1
E2F6P3	0
POM121L8P	0
BCRP6	0
KB-1183D5.13	0
KB-1183D5.14	0
PPP1R26P5	0
LINC01651	0
KB-1183D5.16	0
RIMBP3B	1
HIC2	2
TMEM191C	1
RIMBP3C	1
UBE2L3	6
YDJC	2
CCDC116	0
KB-1440D3.14	1
SDF2L1	3
MIR301B	0
MIR130B	0
PPIL2	54	*

## Sheet: BMI_22q
gene	appearances_in_top
TUBA8	1
AC008079.10	2
USP18	1
AC008079.9	0
GGTLC5P	0
LINC01660	0
AC011718.3	0
PPP1R26P3	0
FAM230A	0
XXbac-B33L19.6	0
XXbac-B33L19.12	0
GGTLC3	0
XXbac-B33L19.15	0
TMEM191B	1
RIMBP3	3
SUSD2P2	0
CA15P2	0
PPP1R26P2	0
PPP1R26P4	0
LINC01662	0
E2F6P1	0
BCRP7	0
LINC01663	0
DGCR6	1
PRODH	1
AC007326.10	0
AC007326.12	0
AC007326.9	0
DGCR9	0
DGCR2	3
AC004461.4	1
AC004471.9	2
AC004471.10	1
DGCR14	2
GSC2	1
LINC01311	1
SLC25A1	2
CLTCL1	1
AC000081.2	0
KRT18P62	3
HIRA	3
C22orf39	1
MRPL40	3
AC000068.5	1
UFD1L	4
AC000068.9	5
AC000068.10	0
CDC45	3
CLDN5	4
LINC00895	1
AC000077.2	0
AC000067.1	0
SEPT5	3
TBX1	2
GNB1L	1
AC000089.3	3
C22orf29	1
TXNRD2	0
AC000078.5	0
COMT	4
MIR4761	0
ARVCF	2
TANGO2	3
MIR185	0
AC006547.13	1
DGCR8	5
TRMT2A	1
MIR6816	0
RANBP1	3
ZDHHC8	7
CCDC188	5
XXbac-B444P24.8	0
LINC00896	1
RTN4R	3
MIR1286	0
XXbac-B444P24.10	1
DGCR6L	1
XXbac-B444P24.14	2
AC007731.1	2
XXbac-B33L19.4	0
USP41	0
ZNF74	2
SCARF2	6
KLHL22	4
XXbac-B562F10.11	3
KRT18P5	1
MED15	3
AC007050.17	0
CCDC74BP1	3
IGLL4P	0
SLC9A3P2	1
ABHD17AP4	1
BCRP5	0
PI4KA	6
SERPIND1	5
SNAP29	2
CRKL	5
LINC01637	4
AIFM3	4
LZTR1	1
XXbac-B135H6.18	0
THAP7	4
THAP7-AS1	1
P2RX6	2
SLC7A4	2
AC002472.11	2
MIR649	0
LRRC74B	0
TUBA3GP	2
KB-1592A4.15	2
POM121L7P	1
E2F6P2	0
KB-1592A4.14	0
GGT2	2
KB-1592A4.16	0
E2F6P3	0
POM121L8P	0
BCRP6	0
KB-1183D5.13	0
KB-1183D5.14	0
PPP1R26P5	0
LINC01651	0
KB-1183D5.16	0
RIMBP3B	1
HIC2	4
TMEM191C	2
RIMBP3C	0
UBE2L3	23	*
YDJC	25	*
CCDC116	63	*
KB-1440D3.14	30	*
SDF2L1	5
MIR301B	0
MIR130B	0
PPIL2	27	*

## Sheet: IQ_22q
gene	appearances_in_top
TUBA8	0
AC008079.10	0
USP18	0
AC008079.9	0
GGTLC5P	0
LINC01660	0
AC011718.3	0
PPP1R26P3	0
FAM230A	0
XXbac-B33L19.6	0
XXbac-B33L19.12	0
GGTLC3	0
XXbac-B33L19.15	0
TMEM191B	0
RIMBP3	0
SUSD2P2	0
CA15P2	0
PPP1R26P2	0
PPP1R26P4	0
LINC01662	0
E2F6P1	0
BCRP7	0
LINC01663	0
DGCR6	0
PRODH	0
AC007326.10	0
AC007326.12	0
AC007326.9	0
DGCR9	0
DGCR2	0
AC004461.4	0
AC004471.9	1
AC004471.10	0
DGCR14	0
GSC2	0
LINC01311	1
SLC25A1	1
CLTCL1	0
AC000081.2	0
KRT18P62	0
HIRA	0
C22orf39	1
MRPL40	0
AC000068.5	0
UFD1L	0
AC000068.9	1
AC000068.10	0
CDC45	0
CLDN5	2
LINC00895	0
AC000077.2	0
AC000067.1	0
SEPT5	1
TBX1	1
GNB1L	1
AC000089.3	0
C22orf29	2
TXNRD2	1
AC000078.5	0
COMT	8	*
MIR4761	0
ARVCF	1
TANGO2	0
MIR185	0
AC006547.13	0
DGCR8	0
TRMT2A	1
MIR6816	0
RANBP1	0
ZDHHC8	2
CCDC188	0
XXbac-B444P24.8	9	*
LINC00896	9	*
RTN4R	1
MIR1286	0
XXbac-B444P24.10	6	*
DGCR6L	0
XXbac-B444P24.14	1
AC007731.1	0
XXbac-B33L19.4	0
USP41	0
ZNF74	0
SCARF2	1
KLHL22	0
XXbac-B562F10.11	1
KRT18P5	0
MED15	2
AC007050.17	1
CCDC74BP1	1
IGLL4P	0
SLC9A3P2	0
ABHD17AP4	0
BCRP5	0
PI4KA	0
SERPIND1	0
SNAP29	0
CRKL	1
LINC01637	1
AIFM3	0
LZTR1	1
XXbac-B135H6.18	0
THAP7	0
THAP7-AS1	0
P2RX6	0
SLC7A4	0
AC002472.11	0
MIR649	0
LRRC74B	0
TUBA3GP	0
KB-1592A4.15	0
POM121L7P	0
E2F6P2	0
KB-1592A4.14	0
GGT2	0
KB-1592A4.16	0
E2F6P3	0
POM121L8P	0
BCRP6	0
KB-1183D5.13	0
KB-1183D5.14	0
PPP1R26P5	0
LINC01651	0
KB-1183D5.16	0
RIMBP3B	0
HIC2	0
TMEM191C	1
RIMBP3C	0
UBE2L3	2
YDJC	1
CCDC116	0
KB-1440D3.14	1
SDF2L1	1
MIR301B	0
MIR130B	0
PPIL2	0
